# Supplementary material for: Acceleration of Small Intestine Development and Remodeling of the Microbiome Following Hyaluronan 35 kDa Treatment in Neonatal Mice
Source: Nutrients. 2021 Jun 12;13(6):2030. doi: 10.3390/nu13062030 (PMC8231646; doi:10.3390/nu13062030)
Supplement: Supplementary file 1 [file nutrients-13-02030-s001.zip]

Archive with 5 entries (5 files):
- Supplementary Figure S1.jpg
- Supplementary Figure S2.tiff
- Supplementary Figure S3.pptx
- Supplementary Table S1.xlsx
- Supplementary Table S2.xls
