# Supplementary material for: Acceleration of Small Intestine Development and Remodeling of the Microbiome Following Hyaluronan 35 kDa Treatment in Neonatal Mice
Source: Nutrients. 2021 Jun 12;13(6):2030. doi: 10.3390/nu13062030 (PMC8231646; doi:10.3390/nu13062030)
Supplement: Supplementary file 1 [file nutrients-13-02030-s001.zip › Supplementary Table S1.xlsx]

## Sheet: DEG-HA versus control
Gene	Common Name	Control Mean	HA 35kDa Mean	Fold_change	P-value	Q-value
ENSMUSG00000083482	Gm14706	26.44	41.88	1.58	0.045259	0.466011
ENSMUSG00000038170	Pde4dip	37.77	29.94	-1.26	0.0299289	0.466011
ENSMUSG00000000078	Klf6	112.07	178.49	1.59	0.0189708	0.466011
ENSMUSG00000059237	Ppp1r2-ps4	9.94	16.34	1.64	0.00179256	0.466011
ENSMUSG00000022858	Tra2b	24.08	32.58	1.35	0.0279139	0.466011
ENSMUSG00000027293	Ehd4	30.92	46.33	1.5	0.0220452	0.466011
ENSMUSG00000026628	Atf3	33.96	69.87	2.06	0.025487	0.466011
ENSMUSG00000074802	Gas2l3	15.99	21.14	1.32	0.0254242	0.466011
ENSMUSG00000062896	Rpl31-ps11	11.09	21.67	1.95	0.00178102	0.466011
ENSMUSG00000041625	Ggact	67.41	50.62	-1.33	0.010604	0.466011
ENSMUSG00000039477	Tnrc18	15.09	9.59	-1.57	0.0175469	0.466011
ENSMUSG00000026154	1110058L19Rik	19.24	26.42	1.37	0.0493436	0.466011
ENSMUSG00000027792	Bche	123.1	68.98	-1.78	0.000107065	0.255564
ENSMUSG00000028776	Tinagl1	31.12	45.55	1.46	0.0416009	0.466011
ENSMUSG00000083041	Gm9835	17.86	10.69	-1.67	0.000698795	0.466011
ENSMUSG00000020184	Mdm2	28.08	36.63	1.3	0.00892302	0.466011
ENSMUSG00000028517	Ppap2b	9.71	15.71	1.62	0.0430405	0.466011
ENSMUSG00000024360	Etf1	36.81	46.96	1.28	0.0257566	0.466011
ENSMUSG00000020993	Trappc6b	45.65	60.34	1.32	0.0255462	0.466011
ENSMUSG00000067206	Lrrc66	36.67	28.25	-1.3	0.0178295	0.466011
ENSMUSG00000020644	Id2	92.2	145.75	1.58	0.0306747	0.466011
ENSMUSG00000031799	Tpm4	53.02	79.33	1.5	0.0249813	0.466011
ENSMUSG00000024026	Glo1	72.56	32.99	-2.2	0.0133647	0.466011
ENSMUSG00000038260	Trpm4	26.03	17.4	-1.5	0.0186715	0.466011
ENSMUSG00000022853	Ehhadh	60.95	49.73	-1.23	0.0264285	0.466011
ENSMUSG00000081583	Gm14769	16.91	25.49	1.51	0.0083212	0.466011
ENSMUSG00000024097	Srsf7	15.77	21.52	1.36	0.010266	0.466011
ENSMUSG00000008859	Rala	38.23	49.02	1.28	0.0248564	0.466011
ENSMUSG00000026360	Rgs2	21.14	26.65	1.26	0.00690053	0.466011
ENSMUSG00000043091	Tuba1c	21.05	32.55	1.55	0.0492487	0.466011
ENSMUSG00000037499	Nenf	22.76	36.82	1.62	0.0236534	0.466011
ENSMUSG00000027080	Med19	14.45	20.46	1.42	0.0186611	0.466011
ENSMUSG00000021079	Timm9	9.47	16.39	1.73	0.0209265	0.466011
ENSMUSG00000051379	Flrt3	39.37	67.18	1.71	0.0115934	0.466011
ENSMUSG00000030753	Prkrir	14.77	20.81	1.41	0.0410178	0.466011
ENSMUSG00000026021	Sumo1	73.55	86.85	1.18	0.0455524	0.466011
ENSMUSG00000001627	Ifrd1	94.1	247.8	2.63	0.0115319	0.466011
ENSMUSG00000058240	Cryzl1	22.41	27.68	1.24	0.0189665	0.466011
ENSMUSG00000014905	Dnajb9	83.74	109.4	1.31	0.0230751	0.466011
ENSMUSG00000068349	Gml	2.06	7.65	3.71	0.0127742	0.466011
ENSMUSG00000020132	Rab21	50.9	60.98	1.2	0.013236	0.466011
ENSMUSG00000066554	Gm10167	30.97	42.44	1.37	0.0125067	0.466011
ENSMUSG00000021282	Eif5	46.85	65.91	1.41	0.0320446	0.466011
ENSMUSG00000082884	Gm13339	401.61	524.5	1.31	0.0453998	0.466011
ENSMUSG00000023861	Mpc1	9.55	18.39	1.93	0.0271813	0.466011
ENSMUSG00000096965	3300005D01Rik	31.65	55.99	1.77	0.0139112	0.466011
ENSMUSG00000042406	Atf4	61.35	91.81	1.5	0.042713	0.466011
ENSMUSG00000050017	Pitpnb	20.82	27.45	1.32	0.0420324	0.466011
ENSMUSG00000030057	Cnbp	166.3	195.86	1.18	0.0441996	0.466011
ENSMUSG00000038903	Ccdc68	33.61	50.69	1.51	0.0453927	0.466011
ENSMUSG00000028879	Stx12	57.66	67.07	1.16	0.0386816	0.466011
ENSMUSG00000092072	Gm4540	182.37	304.43	1.67	0.0160911	0.466011
ENSMUSG00000040242	Fgfr1op2	23.72	32.06	1.35	0.0399895	0.466011
ENSMUSG00000057236	Rbbp4	25.45	34.94	1.37	0.0266476	0.466011
ENSMUSG00000064068	Mtx1	37.94	52.31	1.38	0.0442064	0.466011
ENSMUSG00000025981	Coq10b	15.93	25.77	1.62	0.0199824	0.466011
ENSMUSG00000031575	Ash2l	26.61	21.17	-1.26	0.0152061	0.466011
ENSMUSG00000044734	Serpinb1a	1083.05	1357.27	1.25	0.01773	0.466011
ENSMUSG00000003518	Dusp3	8.04	17.24	2.14	0.0282109	0.466011
ENSMUSG00000037664	Cdkn1c	30.22	49.17	1.63	0.0306476	0.466011
ENSMUSG00000022184	Fbxo4	14.07	19.72	1.4	0.0490363	0.466011
ENSMUSG00000005836	Gata6	29.61	45.26	1.53	0.0192631	0.466011
ENSMUSG00000001158	Snrnp27	15.91	23.13	1.45	0.0291379	0.466011
ENSMUSG00000069011	Gm10254	73.1	95.77	1.31	0.00387857	0.466011
ENSMUSG00000030417	Pdcd5	16.68	22.96	1.38	0.0368624	0.466011
ENSMUSG00000067813	Xkr9	22.72	33.52	1.48	0.046504	0.466011
ENSMUSG00000074300	BC030870	54.32	46.38	-1.17	0.0426114	0.466011
ENSMUSG00000026761	Orc4	15.49	20.7	1.34	0.00112407	0.466011
ENSMUSG00000021948	Prkcd	65.56	53.85	-1.22	0.0393613	0.466011
ENSMUSG00000003623	Crot	70.39	58.08	-1.21	0.0285429	0.466011
ENSMUSG00000075486	Commd6	40.64	62.17	1.53	0.0233018	0.466011
ENSMUSG00000041737	Tmem45b	180.02	88.41	-2.04	0.0163267	0.466011
ENSMUSG00000030265	Kras	103	129.83	1.26	0.0221155	0.466011
ENSMUSG00000029328	Hnrnpdl	34.46	51.83	1.5	0.04736	0.466011
ENSMUSG00000007777	0610009B22Rik	30.97	37.62	1.21	0.0493939	0.466011
ENSMUSG00000078945	Naip2	42.72	32.81	-1.3	0.00857447	0.466011
ENSMUSG00000037280	Galnt6	104.93	90.73	-1.16	0.0481077	0.466011
ENSMUSG00000091955	Gm9844	40.47	64.93	1.6	0.0327453	0.466011
ENSMUSG00000025408	Ddit3	9.43	18.81	1.99	0.0321046	0.466011
ENSMUSG00000021112	Mpp5	34.39	44.54	1.3	0.0368852	0.466011
ENSMUSG00000071072	Ptges3	40.07	59.59	1.49	0.0343028	0.466011
ENSMUSG00000058581	Gm5801	89.57	104.6	1.17	0.029359	0.466011
ENSMUSG00000025337	Sbds	60.6	78.78	1.3	0.012779	0.466011
ENSMUSG00000079427	Mthfsl	23.93	34.76	1.45	0.00356954	0.466011
ENSMUSG00000025199	Chuk	35.08	41.57	1.19	0.0259901	0.466011
ENSMUSG00000047281	Sfn	135.88	239.25	1.76	0.0241524	0.466011
ENSMUSG00000046733	Gprc5a	15.54	31.86	2.05	0.025045	0.466011
ENSMUSG00000031176	Dynlt3	53.76	65.34	1.22	0.0366339	0.466011
ENSMUSG00000063406	Tmed5	18.06	24.58	1.36	0.0391717	0.466011
ENSMUSG00000032328	Tmem30a	93.45	106.64	1.14	0.0258884	0.466011
ENSMUSG00000027274	Mkks	31.85	38.95	1.22	0.0276517	0.466011
ENSMUSG00000083863	Gm13341	412.62	502.41	1.22	0.0468714	0.466011
ENSMUSG00000028737	Aldh4a1	10.44	4.39	-2.38	0.0285131	0.466011
ENSMUSG00000092358	Gm20430	6.07	21.73	3.58	0.013938	0.466011
ENSMUSG00000054474	Thnsl2	15.23	7.34	-2.07	0.0424241	0.466011
ENSMUSG00000058704	Memo1	15.46	21.97	1.42	0.011586	0.466011
ENSMUSG00000040681	Hmgn1	34.23	47.69	1.39	0.0341583	0.466011
ENSMUSG00000028955	Vamp3	118.83	154.46	1.3	0.00659821	0.466011
ENSMUSG00000021036	Sptlc2	150.48	214.32	1.42	0.041422	0.466011
ENSMUSG00000046675	Tmem251	3.97	9.04	2.28	0.00392732	0.466011
ENSMUSG00000021770	Samd8	17.59	28.06	1.6	0.00494951	0.466011
ENSMUSG00000050243	Gm5446	31.44	39.5	1.26	0.0467601	0.466011
ENSMUSG00000084957	Bbip1	14.07	19.83	1.41	0.0317088	0.466011
ENSMUSG00000078154	Gm12184	19.51	27.46	1.41	0.0459413	0.466011
ENSMUSG00000034343	Ube2f	23.7	32.37	1.37	0.0476026	0.466011
ENSMUSG00000038510	Rpf2	12.82	22.27	1.74	0.00357675	0.466011
ENSMUSG00000037960	1110007C09Rik	24.17	31.47	1.3	0.045494	0.466011
ENSMUSG00000069094	Pde7a	21.14	9.63	-2.2	0.00827147	0.466011
ENSMUSG00000090114	Gm3076	34.12	47	1.38	0.0429754	0.466011
ENSMUSG00000047446	Arl4a	113.04	156.75	1.39	0.045604	0.466011
ENSMUSG00000083563	Gm13340	907.46	1109.54	1.22	0.0468464	0.466011
ENSMUSG00000021109	Hif1a	14.26	23.29	1.63	0.0011898	0.466011
ENSMUSG00000051234	Rnf7	38.5	51.95	1.35	0.0247645	0.466011
ENSMUSG00000063180	Gm10126	0	6.84	7	0.0313951	0.466011
ENSMUSG00000020205	Phlda1	21.06	45.11	2.14	0.0407616	0.466011
ENSMUSG00000026417	Pigr	184.24	88.56	-2.08	0.0301634	0.466011
ENSMUSG00000057113	Npm1	66.04	83.17	1.26	0.0296128	0.466011
ENSMUSG00000036814	Slc6a20a	120.74	75.53	-1.6	0.0475609	0.466011
ENSMUSG00000098265	Gm27517	38.69	4.78	-8.09	0.00627894	0.466011
ENSMUSG00000020390	Ube2b	53.74	66.52	1.24	0.0368426	0.466011
ENSMUSG00000050549	5730508B09Rik	12.68	18.17	1.43	0.0316435	0.466011
ENSMUSG00000049231	Gm12497	4.19	15.97	3.81	0.0200015	0.466011
ENSMUSG00000042682	Selk	34.96	52.61	1.5	0.0256539	0.466011
ENSMUSG00000047714	Ppp1r2	49.94	72.69	1.46	0.0191183	0.466011
ENSMUSG00000056032	BC018473	11.73	2.73	-4.3	0.0317447	0.466011
ENSMUSG00000028261	Ndufaf4	7.03	12.39	1.76	0.0235479	0.466011
ENSMUSG00000096340	Defa-ps10	9.45	0	-9	0.0292417	0.466011
ENSMUSG00000067017	Gm3608	38.66	55.04	1.42	0.00662555	0.466011
ENSMUSG00000055900	Tmem69	12.53	17.91	1.43	0.0299342	0.466011
ENSMUSG00000047844	Bex4	6.32	17.99	2.85	0.0398055	0.466011
ENSMUSG00000028266	Lmo4	22.7	29.13	1.28	0.0378869	0.466011
ENSMUSG00000074922	Fam122a	13.41	20.27	1.51	0.0156795	0.466011
ENSMUSG00000081254	Gm12112	42.41	61.81	1.46	0.0412807	0.466011
ENSMUSG00000041815	Poldip3	35.02	29.1	-1.2	0.00151315	0.466011
ENSMUSG00000021832	Psmc6	14.45	21.44	1.48	0.00580245	0.466011
ENSMUSG00000067931	Zfp948	7.3	14.81	2.03	0.0482588	0.466011
ENSMUSG00000040613	Apobec1	39.44	57.91	1.47	0.00516981	0.466011
ENSMUSG00000021403	Serpinb9b	6.48	17.13	2.64	0.0347157	0.466011
ENSMUSG00000029311	Hsd17b11	216.55	166.6	-1.3	0.0458322	0.466011
ENSMUSG00000002797	Ggct	7.31	14.75	2.02	0.0111545	0.466011
ENSMUSG00000082154	Gm16464	25.69	33.41	1.3	0.0217959	0.466011
ENSMUSG00000025856	Pdgfa	30.38	42.42	1.4	0.0356531	0.466011
ENSMUSG00000024105	Themis3	95.24	70.58	-1.35	0.0113863	0.466011
ENSMUSG00000096205	Gm22068	62.56	0	-63	0.0388196	0.466011
ENSMUSG00000096403	Gm9825	30.02	36.36	1.21	0.0302996	0.466011
ENSMUSG00000022698	Naa50	20.95	29.97	1.43	0.0292272	0.466011
ENSMUSG00000084235	Gm15421	199.53	273.37	1.37	0.0228741	0.466011
ENSMUSG00000018900	Slc22a5	30.05	22.11	-1.36	0.0376214	0.466011
ENSMUSG00000085241	Snhg3	15.28	27.47	1.8	0.0412405	0.466011
ENSMUSG00000025612	Bach1	56.64	77.41	1.37	0.0266793	0.466011
ENSMUSG00000010025	Aldh3a2	105.69	83.34	-1.27	0.000354515	0.423114
ENSMUSG00000029378	Areg	6.38	14.98	2.35	0.0217396	0.466011
ENSMUSG00000003131	Pafah1b2	21.35	28.13	1.32	0.00425236	0.466011
ENSMUSG00000027405	Nop56	9.53	14.75	1.55	0.0417931	0.466011
ENSMUSG00000061244	Exoc5	28.63	35.03	1.22	0.0151405	0.466011
ENSMUSG00000028960	Ube4b	43.39	32.21	-1.35	0.0189008	0.466011
ENSMUSG00000036873	2410004B18Rik	11.32	17.12	1.51	0.0317895	0.466011
ENSMUSG00000032398	Snapc5	56.19	77.66	1.38	0.0123984	0.466011
ENSMUSG00000020954	Strn3	20.15	26.88	1.33	0.0110315	0.466011
ENSMUSG00000049775	Tmsb4x	2827.44	3585.53	1.27	0.0265542	0.466011
ENSMUSG00000030452	Nipa2	84.56	106.32	1.26	0.0456325	0.466011
ENSMUSG00000020458	Rtn4	68.84	102.77	1.49	0.0338235	0.466011
ENSMUSG00000042396	Rbm7	43.18	54.32	1.26	0.0477757	0.466011
ENSMUSG00000094685	Gm5900	20.81	29.22	1.4	0.0367809	0.466011
ENSMUSG00000021114	Atp6v1d	42.17	56.18	1.33	0.0211902	0.466011
ENSMUSG00000024487	Yipf5	48.71	65.78	1.35	0.0417449	0.466011
ENSMUSG00000071533	Pcnp	24.86	34.35	1.38	0.0176444	0.466011
ENSMUSG00000024513	Mbd2	36.27	48.74	1.34	0.0415693	0.466011
ENSMUSG00000049799	Lrrc19	180.2	152.24	-1.18	0.031947	0.466011
ENSMUSG00000041220	Elovl6	23	33.15	1.44	0.0189751	0.466011
ENSMUSG00000049502	Dtx3l	30.88	20.81	-1.48	0.0132332	0.466011
ENSMUSG00000083688	Gm13743	14.14	20.13	1.42	0.0410685	0.466011
ENSMUSG00000075391	Gm13443	359.22	169.27	-2.12	0.033443	0.466011
ENSMUSG00000026692	Fmo4	45.49	37.84	-1.2	0.0276465	0.466011
ENSMUSG00000091512	Lamtor3	14.92	21.54	1.44	0.0472362	0.466011
ENSMUSG00000039942	Ptger4	31.11	42.72	1.37	0.0271658	0.466011
ENSMUSG00000029715	Pop7	15.28	20.87	1.37	0.0382228	0.466011
ENSMUSG00000022865	Cxadr	50.18	70.27	1.4	0.0187285	0.466011
ENSMUSG00000037197	Rbm17	20.67	29.16	1.41	0.00602795	0.466011
ENSMUSG00000020173	Cobl	118.3	84.95	-1.39	0.0274049	0.466011
ENSMUSG00000001833	2021-09-07	14.28	20.99	1.47	0.0304759	0.466011
ENSMUSG00000021824	Ap3m1	18.66	24.84	1.33	0.0193893	0.466011
ENSMUSG00000103278	RP24-468O23.2	20.07	51.43	2.56	0.0139996	0.466011
ENSMUSG00000038967	Pdk2	61.83	43.41	-1.42	0.0441327	0.466011
ENSMUSG00000042043	Tbca	10.14	15.35	1.51	0.00532271	0.466011
ENSMUSG00000020460	Rps27a	20.72	30.83	1.49	0.0229865	0.466011
ENSMUSG00000050900	Gm7327	41.26	56.1	1.36	0.0153352	0.466011
ENSMUSG00000058672	Tubb2a	25.4	42.17	1.66	0.0184021	0.466011
ENSMUSG00000051223	Bzw1	61.77	84.21	1.36	0.0463626	0.466011
ENSMUSG00000024774	Ankrd22	1.33	6.63	4.98	0.00541547	0.466011
ENSMUSG00000001707	Eef1e1	14.07	19.6	1.39	0.043408	0.466011
ENSMUSG00000030061	Uba3	19.87	28.67	1.44	0.00703088	0.466011
ENSMUSG00000020182	Ddc	37.38	28.22	-1.32	0.00199533	0.466011
ENSMUSG00000078134	Gm12355	12.22	20.67	1.69	0.0208668	0.466011
ENSMUSG00000078453	Abracl	55.42	70.38	1.27	0.0458065	0.466011
ENSMUSG00000008136	Fhl2	22.75	29.48	1.3	0.0314004	0.466011
ENSMUSG00000030304	Ergic2	70.2	87.21	1.24	0.0290488	0.466011
ENSMUSG00000071528	Usmg5	35.17	60.78	1.73	0.00678189	0.466011
ENSMUSG00000047496	Rnf152	19.82	6.48	-3.06	0.0162904	0.466011
ENSMUSG00000019897	Ccdc59	9.68	15.17	1.57	0.0191363	0.466011
ENSMUSG00000022635	Zcrb1	22.31	29.88	1.34	0.0430535	0.466011
ENSMUSG00000034120	Srsf2	90.01	135.96	1.51	0.0365935	0.466011
ENSMUSG00000084830	Gm14539	293.48	448.09	1.53	0.0448809	0.466011
ENSMUSG00000020397	Med7	16.1	23.03	1.43	0.0374956	0.466011
ENSMUSG00000072704	2700089E24Rik	39.44	53.84	1.37	0.0394667	0.466011
ENSMUSG00000050071	Bex1	12.52	19.69	1.57	0.0337132	0.466011
ENSMUSG00000025243	Slc6a20b	13.17	7.4	-1.78	0.0337018	0.466011
ENSMUSG00000040701	Ap1g2	29.24	34.43	1.18	0.0443083	0.466011
ENSMUSG00000070372	Capza1	54.49	34.71	-1.57	0.0222447	0.466011
ENSMUSG00000001098	Kctd10	74.96	92.79	1.24	0.0393804	0.466011
ENSMUSG00000101970	RP23-32A8.1	36.5	63.19	1.73	0.0101634	0.466011
ENSMUSG00000027746	Ufm1	54.33	72.54	1.34	0.0294449	0.466011
ENSMUSG00000041079	Rwdd2b	35.99	27.9	-1.29	0.0106374	0.466011
ENSMUSG00000031601	Cnot7	40.04	53	1.32	0.0309284	0.466011
ENSMUSG00000030423	Pop4	8.42	14.73	1.75	0.025151	0.466011
ENSMUSG00000052681	Rap1b	107.82	141.68	1.31	0.00395676	0.466011
ENSMUSG00000032673	Prorsd1	28.51	38.65	1.36	0.0137334	0.466011
ENSMUSG00000028156	Eif4e	16.96	24.97	1.47	0.0338567	0.466011
ENSMUSG00000081248	Gm13787	7.25	56.31	7.77	0.0239145	0.466011
ENSMUSG00000092325	Gm18284	38.66	46.72	1.21	0.0372584	0.466011
ENSMUSG00000069516	Lyz2	29.11	14.73	-1.98	0.0488962	0.466011
ENSMUSG00000027690	Slc2a2	23.49	60	2.55	0.0178467	0.466011
ENSMUSG00000052419	2610001J05Rik	20.42	27.95	1.37	0.014153	0.466011
ENSMUSG00000027346	Gpcpd1	8.14	14.15	1.74	0.0135995	0.466011
ENSMUSG00000027829	Ccnl1	9.63	15.93	1.65	0.0168105	0.466011
ENSMUSG00000043336	Filip1l	15.08	29.42	1.95	0.0185656	0.466011
ENSMUSG00000022895	Ets2	42.55	57.38	1.35	0.030763	0.466011
ENSMUSG00000037949	Ano10	32.3	23.34	-1.38	0.0247805	0.466011
ENSMUSG00000099662	Ppp1r2-ps2	51.25	68.49	1.34	0.038268	0.466011
ENSMUSG00000033186	Mzt1	18.1	24.29	1.34	0.0129816	0.466011
ENSMUSG00000023078	Cxcl13	7.49	1.73	-4.33	0.0288351	0.466011
ENSMUSG00000044641	Pard6b	24.45	34.56	1.41	0.0475701	0.466011
ENSMUSG00000015290	Ubl4	17.93	23.59	1.32	0.0270546	0.466011
ENSMUSG00000004633	Chn2	11.16	17.09	1.53	0.0309899	0.466011
ENSMUSG00000083899	Gm12346	29.99	44.77	1.49	0.024033	0.466011
ENSMUSG00000037643	Prkci	11.04	17.66	1.6	0.0439354	0.466011
ENSMUSG00000074482	Gm16589	14.52	20.92	1.44	0.00728464	0.466011
ENSMUSG00000102824	RP23-411B11.2	182.29	251.92	1.38	0.00854702	0.466011
ENSMUSG00000035337	Uchl4	21.46	34.55	1.61	0.0387905	0.466011
ENSMUSG00000060636	Rpl35a	2.88	9.49	3.3	0.00682895	0.466011
ENSMUSG00000069188	Gm13192	3.78	13.81	3.65	0.0376734	0.466011
ENSMUSG00000099397	Gm7809	85.7	115.25	1.34	0.018476	0.466011
ENSMUSG00000067736	Gm10222	39.22	45.38	1.16	0.0356936	0.466011
ENSMUSG00000019979	Apaf1	13.7	23.87	1.74	0.00908769	0.466011
ENSMUSG00000005846	Rsl1d1	31.64	42.08	1.33	0.0357203	0.466011
ENSMUSG00000028945	Rheb	39.48	49.97	1.27	0.0292025	0.466011
ENSMUSG00000030643	Rab30	30.85	76.35	2.47	0.0320522	0.466011
ENSMUSG00000026321	Tnfrsf11a	19.09	12.68	-1.51	0.0159631	0.466011
ENSMUSG00000028322	Exosc3	11.07	16.28	1.47	0.0393449	0.466011
