# Supplementary material for: Acceleration of Small Intestine Development and Remodeling of the Microbiome Following Hyaluronan 35 kDa Treatment in Neonatal Mice
Source: Nutrients. 2021 Jun 12;13(6):2030. doi: 10.3390/nu13062030 (PMC8231646; doi:10.3390/nu13062030)
Supplement: Supplementary file 1 [file nutrients-13-02030-s001.zip › Supplementary Table S2.xls]

## Sheet: Sheet0
Diseases and Functions in HA35kDa as Compared to Control
Categories	Functions	p-value	Predicted State	Z-score	Molecules
Cancer,Cellular Development,Cellular Growth and Proliferation,Organismal Injury and Abnormalities,Respiratory Disease,Tumor Morphology	proliferation	3.38e-07			DDIT3,HIF1A,KRAS,PRKCI
Cancer,Organismal Injury and Abnormalities,Respiratory Disease	growth	7.49e-07		-0.152	DDIT3,HIF1A,KRAS,PRKCI,RALA
Cell Death and Survival,Skeletal and Muscular Disorders	apoptosis	1.49e-06		-0.786	APAF1,BACH1,Cdkn1c,CXADR,DDIT3,GATA6,HIF1A,ID2,KRAS,MDM2,PRKCD,RTN4,SPTLC2,UBE4B
Cancer,Organismal Injury and Abnormalities	nonhematologic malignant neoplasm	3.23e-06		0.416	ALDH3A2,ALDH4A1,ANKRD22,ANO10,AP1G2,AP3M1,APAF1,APOBEC1,AREG,ARL4A,ASH2L,ATF3,ATF4,ATP5MD,ATP6V1D,BACH1,BBIP1,BCHE,BEX4,BZW1,C1orf52,CAPZA1,CARD19,CCDC59,CCDC68,CCNL1,Cdkn1c,CHN2,CHUK,CNBP,CNOT7,COBL,COQ10B,CROT,CXADR,CXCL13,DDC,DDIT3,DNAJB9,DTX3L,DUSP3,DYNLT3,EEF1E1,EHD4,EHHADH,EIF4E,EIF5,ELOVL6,ERGIC2,ETF1,ETS2,EXOC5,EXOSC3,FAM122A,FAM241A,FBXO4,FGFR1OP2,FHL2,FILIP1L,FLRT3,FMO4,GALNT6,GAS2L3,GA…
Cardiovascular System Development and Function,Organ Morphology,Organismal Development,Skeletal and Muscular System Development and Function	morphology	4.89e-06			ATF3,Cdkn1c,CXADR,FHL2,GAS2L3,GATA6,HIF1A,KCTD10,KRAS,MDM2,RGS2,RHEB,Tmsb4x (includes others),UBE4B
Organismal Survival	morbidity or mortality	6.29e-06	Decreased	-5.207	APAF1,AREG,ATF3,ATF4,BBIP1,BCHE,Cdkn1c,CHUK,CXADR,DDIT3,DNAJB9,EEF1E1,EHHADH,ETS2,EXOC5,FBXO4,FLRT3,GAS2L3,GATA6,HIF1A,HMGN1,ID2,KCTD10,KLF6,KRAS,LMO4,LYZ,MDM2,MKKS,MPC1,NPM1,PDE4DIP,PDGFA,PITPNB,PLPP3,PRKCD,PRKCI,PTGER4,PTGES3,RALA,RHEB,RTN4,SBDS,SEPTIN7,SERPINB1,SLC22A5,SLC2A2,SNHG3,SPTLC2,SRSF2,TINAGL1,Tmsb4x (includes others),TRA2B,TRPM4,UBA3,UBE4B,UBL4A
Cellular Growth and Proliferation,Connective Tissue Development and Function,Tissue Development	proliferation	8.58e-06		1.075	ALDH3A2,AREG,ATF3,ATF4,Cdkn1c,CHUK,CNOT7,FBXO4,HIF1A,HMGN1,ID2,KRAS,MDM2,NPM1,PDGFA,PRKCD,PRKCI,PTGES3,RAP1B,RHEB,RNF7,SFN
Organismal Survival	organismal death	9.4e-06	Decreased	-5.131	APAF1,AREG,ATF3,ATF4,BBIP1,BCHE,Cdkn1c,CHUK,CXADR,DDIT3,DNAJB9,EEF1E1,EHHADH,ETS2,EXOC5,FBXO4,FLRT3,GAS2L3,GATA6,HIF1A,HMGN1,ID2,KCTD10,KLF6,KRAS,LMO4,LYZ,MDM2,MKKS,MPC1,NPM1,PDE4DIP,PDGFA,PITPNB,PLPP3,PRKCD,PRKCI,PTGER4,PTGES3,RALA,RHEB,RTN4,SBDS,SEPTIN7,SLC22A5,SLC2A2,SNHG3,SPTLC2,SRSF2,TINAGL1,Tmsb4x (includes others),TRA2B,TRPM4,UBA3,UBE4B,UBL4A
Cell Death and Survival,Skeletal and Muscular Disorders	cell death	9.86e-06		-0.819	APAF1,BACH1,Cdkn1c,CNBP,CXADR,DDIT3,GATA6,HIF1A,ID2,KRAS,MDM2,PRKCD,RTN4,SPTLC2,UBE4B
Cell Death and Survival	apoptosis	2.06e-05	Increased	2.408	APAF1,ATF3,ATF4,Cdkn1c,DDIT3,HIF1A,ID2,KRAS,MDM2,PRKCD,RHEB,RTN4,SRSF2,SUMO1
Cell Cycle	senescence	2.11e-05		0.127	ATF4,EIF4E,FBXO4,HIF1A,ID2,KLF6,KRAS,MDM2,NPM1,PRKCD,PRKCI,RHEB,RNF7,SRSF2
Cellular Development,Cellular Growth and Proliferation	colony formation	2.46e-05		0.677	AREG,ATF3,CHUK,CNOT7,DDIT3,EIF4E,GPRC5A,HIF1A,KLF6,KRAS,MDM2,NPM1,PHLDA1,POLDIP3,PRKCD,PRKCI,RALA,SBDS,SFN,Tmsb4x (includes others)
Cancer,Organismal Injury and Abnormalities	cancer	2.51e-05		0.375	ALDH3A2,ALDH4A1,ANKRD22,ANO10,AP1G2,AP3M1,APAF1,APOBEC1,AREG,ARL4A,ASH2L,ATF3,ATF4,ATP5MD,ATP6V1D,BACH1,BBIP1,BCHE,BEX4,BZW1,C1orf52,CAPZA1,CARD19,CCDC59,CCDC68,CCNL1,Cdkn1c,CHN2,CHUK,CNBP,CNOT7,COBL,COQ10B,CROT,CXADR,CXCL13,DDC,DDIT3,DNAJB9,DTX3L,DUSP3,DYNLT3,EEF1E1,EHD4,EHHADH,EIF4E,EIF5,ELOVL6,ERGIC2,ETF1,ETS2,EXOC5,EXOSC3,FAM122A,FAM241A,FBXO4,FGFR1OP2,FHL2,FILIP1L,FLRT3,FMO4,GALNT6,GAS2L3,GA…
Cancer,Organismal Injury and Abnormalities	extracranial solid tumor	2.6e-05		-0.68	ALDH3A2,ALDH4A1,ANKRD22,ANO10,AP1G2,AP3M1,APAF1,APOBEC1,AREG,ARL4A,ASH2L,ATF3,ATF4,ATP5MD,ATP6V1D,BACH1,BBIP1,BCHE,BEX4,BZW1,C1orf52,CAPZA1,CARD19,CCDC59,CCDC68,CCNL1,Cdkn1c,CHN2,CHUK,CNBP,CNOT7,COBL,COQ10B,CROT,CXADR,CXCL13,DDC,DDIT3,DNAJB9,DTX3L,DUSP3,DYNLT3,EEF1E1,EHD4,EHHADH,EIF4E,EIF5,ELOVL6,ERGIC2,ETF1,ETS2,EXOC5,EXOSC3,FAM122A,FAM241A,FBXO4,FGFR1OP2,FHL2,FILIP1L,FLRT3,FMO4,GALNT6,GAS2L3,GA…
Protein Synthesis	metabolism	2.61e-05		1.282	APAF1,APOBEC1,ATF4,CCDC59,CNBP,CNOT7,DDIT3,DTX3L,EIF4E,EIF5,ETF1,FBXO4,GATA6,KCTD10,KRAS,LYZ,MDM2,NPM1,PLPP3,POLDIP3,PPP1R2,PTGES3,RGS2,RHEB,RPL35A,RPS27A,RTN4,SERPINB1,STX12,SUMO1,UBA3,UBE2B,UBE4B
Cancer,Organismal Injury and Abnormalities	solid tumor	2.7e-05		-0.144	ALDH3A2,ALDH4A1,ANKRD22,ANO10,AP1G2,AP3M1,APAF1,APOBEC1,AREG,ARL4A,ASH2L,ATF3,ATF4,ATP5MD,ATP6V1D,BACH1,BBIP1,BCHE,BEX4,BZW1,C1orf52,CAPZA1,CARD19,CCDC59,CCDC68,CCNL1,Cdkn1c,CHN2,CHUK,CNBP,CNOT7,COBL,COQ10B,CROT,CXADR,CXCL13,DDC,DDIT3,DNAJB9,DTX3L,DUSP3,DYNLT3,EEF1E1,EHD4,EHHADH,EIF4E,EIF5,ELOVL6,ERGIC2,ETF1,ETS2,EXOC5,EXOSC3,FAM122A,FAM241A,FBXO4,FGFR1OP2,FHL2,FILIP1L,FLRT3,FMO4,GALNT6,GAS2L3,GA…
Cancer,Organismal Injury and Abnormalities	neoplasia	3.04e-05		0.541	AREG,ASH2L,ATF3,BACH1,CXADR,EIF4E,GPRC5A,HIF1A,KLF6,KRAS,MBD2,PLPP3,PRKCD,PRKCI,RALA,SFN,TNFRSF11A,UBL4A
Neurological Disease,Organismal Injury and Abnormalities,Psychological Disorders	tauopathy	3.1e-05			APOBEC1,ATF3,ATF4,BCHE,CXADR,DDC,DDIT3,ETS2,HIF1A,HNRNPDL,KRAS,LYZ,MPC1,NAIP,PRKCD,PTGER4,SLC2A2,SPTLC2,STRN3,TUBA1C,TUBB2A
Cellular Movement	invasion	3.2e-05		0.429	ASH2L,ATF3,GPRC5A,KRAS,NPM1,PIGR,PRKCD,PRKCI,RALA
Cardiovascular Disease,Cell Death and Survival,Organismal Injury and Abnormalities,Skeletal and Muscular Disorders	apoptosis	3.72e-05		0.239	APAF1,BACH1,CXADR,HIF1A,KRAS,MDM2,PRKCD,RTN4,SPTLC2,UBE4B
Cellular Movement	migration	4.06e-05		1.581	APAF1,AREG,ASH2L,ATF3,BEX4,CHN2,CHUK,CXADR,CXCL13,DUSP3,EIF4E,FBXO4,FHL2,GATA6,GMFG,GPRC5A,HIF1A,ID2,KLF6,KRAS,LMO4,LYZ,MDM2,NPM1,PARD6B,PDE4DIP,PDGFA,PDK2,PHLDA1,PIGR,PLPP3,PRKCD,PRKCI,PTGER4,RAB21,RALA,RAP1B,RNF7,RTN4,SBDS,SELENOK,SEPTIN7,SERPINB1,SFN,SPTLC2,SUMO1,TMEM30A,Tmsb4x (includes others),TNFRSF11A,TRPM4,VAMP3
Infectious Diseases	infection	4.3e-05	Increased	4.766	AP1G2,AP3M1,ATF4,BACH1,BZW1,CHUK,CNOT7,CXADR,DDIT3,DUSP3,ETF1,ETS2,EXOSC3,GML,HNRNPDL,KLF6,KRAS,MDM2,MED19,MED7,MTX1,MZT1,NOP56,NPM1,PDE7A,PRKCD,PRKCI,PTGES3,RAP1B,RBBP4,RBM17,RBM7,RGS2,RPS27A,RSL1D1,SELENOK,SNRNP27,SRSF2,SUMO1,TUBA1C,TUBB2A,UBE2B,VAMP3,ZCRB1
Cell Death and Survival	cell death	4.39e-05	Increased	2.283	APAF1,ATF3,ATF4,Cdkn1c,DDIT3,GLO1,HIF1A,ID2,KLF6,KRAS,MDM2,PRKCD,RHEB,RTN4,SRSF2,SUMO1
Cell Cycle	interphase	4.53e-05			ATF3,HMGN1,ID2,KRAS,MDM2,SRSF2
Cellular Development,Cellular Growth and Proliferation,Embryonic Development,Organ Development,Organismal Development,Reproductive System Development and Function,Tissue Development	proliferation	4.73e-05		0.447	CHUK,EIF4E,ID2,SFN,TNFRSF11A
Cellular Development,Cellular Growth and Proliferation	cell proliferation	4.81e-05	Increased	3.646	APAF1,AREG,ATF3,ATF4,ATP5MD,BACH1,CHN2,CXADR,DDIT3,EIF4E,EIF5,ETS2,FBXO4,FHL2,GALNT6,GATA6,GPRC5A,HIF1A,ID2,KLF6,KRAS,LMO4,MBD2,MDM2,MED19,MEMO1,NDUFAF4,NPM1,PDE4DIP,PDGFA,PHLDA1,PRKCD,PRKCI,RAB30,RALA,RAP1B,RBM17,RNF7,SBDS,SFN,SNHG3,SRSF2,SUMO1,Tmsb4x (includes others),TUBB2A
Protein Synthesis	synthesis	4.82e-05			EIF4E,EIF5,PPP1R2
Post-Translational Modification	neddylation	4.82e-05			RNF7,UBA3,UBE2F
Cardiovascular Disease	pericardial effusion	5.24e-05			CXADR,HIF1A,TUBA1C,TUBB2A,UBE4B
Cancer,Immunological Disease,Organismal Injury and Abnormalities	thymus cancer	5.25e-05			Cdkn1c,HIF1A,ID2,KRAS,TUBA1C,TUBB2A
Digestive System Development and Function,Endocrine System Disorders,Gastrointestinal Disease,Organ Morphology,Organismal Development,Organismal Injury and Abnormalities	abnormal morphology	5.95e-05			ATF3,ATF4,DNAJB9,EHD4,GATA6,PRKCD,SLC2A2
Cancer,Organismal Injury and Abnormalities	carcinoma	6.05e-05		0.079	ALDH3A2,ALDH4A1,ANKRD22,ANO10,AP1G2,AP3M1,APAF1,APOBEC1,AREG,ARL4A,ASH2L,ATF3,ATF4,ATP5MD,ATP6V1D,BACH1,BBIP1,BCHE,BEX4,BZW1,C1orf52,CAPZA1,CARD19,CCDC59,CCDC68,CCNL1,Cdkn1c,CHN2,CHUK,CNBP,CNOT7,COBL,COQ10B,CROT,CXADR,CXCL13,DDC,DDIT3,DNAJB9,DTX3L,DUSP3,DYNLT3,EEF1E1,EHD4,EHHADH,EIF4E,EIF5,ELOVL6,ERGIC2,ETF1,ETS2,EXOC5,EXOSC3,FAM122A,FAM241A,FBXO4,FGFR1OP2,FHL2,FILIP1L,FLRT3,FMO4,GALNT6,GAS2L3,GA…
Cardiovascular System Development and Function,Cell Morphology,Organ Morphology,Organismal Development,Skeletal and Muscular System Development and Function,Tissue Morphology	morphology	6.12e-05			ATF3,Cdkn1c,CXADR,FHL2,GAS2L3,GATA6,HIF1A,MDM2,RGS2,RHEB,UBE4B
Cell Cycle	cell cycle progression	6.29e-05			ATF3,CHN2,DDIT3,EIF4E,FHL2,HIF1A,ID2,KLF6,KRAS,LAMTOR3,MDM2,NPM1,RHEB,SFN
Cell-To-Cell Signaling and Interaction	sensitization	6.4e-05		1.231	DDIT3,ETS2,GML,KRAS,MDM2
Cardiovascular Disease,Organismal Injury and Abnormalities	peripheral vascular disease	6.81e-05			BCHE,BEX4,DDC,ETS2,GPRC5A,HIF1A,HSD17B11,KRAS,LMO4,PDE4DIP,PDE7A,PTGER4,RTN4,TINAGL1,TNFRSF11A,TUBA1C,TUBB2A
Cell-To-Cell Signaling and Interaction,Cellular Compromise,Embryonic Development	oxidative stress response	6.84e-05			ALDH3A2,ATF4,DDIT3
Cellular Development,Cellular Growth and Proliferation,Connective Tissue Development and Function,Hair and Skin Development and Function,Organ Development,Tissue Development	proliferation	7.58e-05		0.875	ALDH3A2,AREG,CHUK,ID2,KRAS,PRKCD,PRKCI,RNF7,SFN
Tissue Development	formation	7.94e-05		0.768	AREG,ATF4,Cdkn1c,CHUK,EIF4E,HIF1A,ID2,KLF6,LMO4,SFN,TNFRSF11A
Embryonic Development,Organ Development,Organismal Development,Reproductive System Development and Function,Tissue Development	growth	7.97e-05		0.816	AREG,CHUK,EIF4E,ID2,SFN,TNFRSF11A
Skeletal and Muscular System Development and Function	morphology	8.29e-05			ATF3,ATF4,BACH1,Cdkn1c,CXADR,FHL2,GAS2L3,GATA6,GPCPD1,HIF1A,IFRD1,KCTD10,KRAS,MDM2,RGS2,RHEB,Tmsb4x (includes others),UBE4B
Cancer,Organismal Injury and Abnormalities,Reproductive System Disease	malignant neoplasm of prostate	8.67e-05			EIF4E,KLF6,TUBA1C,TUBB2A
Cardiovascular System Development and Function,Organ Morphology,Organismal Development,Skeletal and Muscular System Development and Function	morphology	0.000111			CXADR,GATA6,HIF1A,KCTD10,KRAS,Tmsb4x (includes others),UBE4B
Cell Cycle	cell cycle progression	0.00012	Increased	2.778	AREG,CHN2,CHUK,EIF4E,FHL2,HIF1A,KRAS,MDM2,NPM1,PRKCD,SFN,SRSF2
Hematological System Development and Function,Hematopoiesis,Tissue Development	development	0.000123		0.816	ASH2L,BCHE,CHUK,DDIT3,FHL2,KRAS,MDM2,NPM1,POLDIP3,SBDS,TNFRSF11A
Cell Cycle	interphase	0.000124		-0.604	ATF3,Cdkn1c,DDIT3,EIF4E,GATA6,HIF1A,HMGN1,ID2,KLF6,KRAS,LMO4,MDM2,NPM1,ORC4,PDE4DIP,PHLDA1,PRKCD,PTGES3,RALA,RHEB,SFN,SRSF2,UBA3
Cancer,Organismal Injury and Abnormalities	non-melanoma solid tumor	0.000127		-0.339	ALDH3A2,ALDH4A1,ANKRD22,ANO10,AP1G2,AP3M1,APAF1,APOBEC1,AREG,ARL4A,ASH2L,ATF3,ATF4,ATP5MD,ATP6V1D,BACH1,BBIP1,BCHE,BEX4,BZW1,C1orf52,CAPZA1,CARD19,CCDC59,CCDC68,CCNL1,Cdkn1c,CHN2,CHUK,CNBP,CNOT7,COBL,COQ10B,CROT,CXADR,CXCL13,DDC,DDIT3,DNAJB9,DTX3L,DUSP3,DYNLT3,EEF1E1,EHD4,EHHADH,EIF4E,EIF5,ELOVL6,ERGIC2,ETF1,ETS2,EXOC5,EXOSC3,FAM122A,FAM241A,FBXO4,FGFR1OP2,FHL2,FILIP1L,FLRT3,FMO4,GALNT6,GAS2L3,GA…
Cellular Movement	cell movement	0.000176	Increased	2.045	APAF1,AREG,ASH2L,ATF3,BEX4,CHN2,CHUK,CXADR,CXCL13,DUSP3,EIF4E,EXOC5,FBXO4,FHL2,GATA6,GMFG,GPRC5A,HIF1A,ID2,KLF6,KRAS,LMO4,LYZ,MDM2,NPM1,PARD6B,PDE4DIP,PDGFA,PDK2,PHLDA1,PIGR,PLPP3,PRKCD,PRKCI,PTGER4,RAB21,RALA,RAP1B,RNF7,RTN4,SBDS,SELENOK,SEPTIN7,SERPINB1,SFN,SPTLC2,SUMO1,TMEM30A,Tmsb4x (includes others),TNFRSF11A,TRPM4,TUBA1C,VAMP3
Cancer,Organismal Injury and Abnormalities	growth	0.000178		0.956	AREG,DDIT3,HIF1A,ID2,KRAS,MDM2,PRKCI,RALA
Cell Morphology,Digestive System Development and Function,Endocrine System Disorders,Gastrointestinal Disease,Organ Morphology,Organismal Development,Organismal Injury and Abnormalities	abnormal morphology	0.000209			ATF3,DNAJB9,EHD4,PRKCD,SLC2A2
Cell Death and Survival	apoptosis	0.000212			PRKCD,RBBP4
Cell Death and Survival	apoptosis	0.000212			ATF4,Cdkn1c
Cell-To-Cell Signaling and Interaction,Hematological System Development and Function,Humoral Immune Response	binding	0.000212			CXCL13,RAP1B
Inflammatory Response	fever	0.000225			ATF3,PTGER4,TNFRSF11A,TUBA1C,TUBB2A
Lipid Metabolism,Molecular Transport,Small Molecule Biochemistry	concentration	0.000234		0.61	APAF1,APOBEC1,ATF3,ATF4,BCHE,ELOVL6,GATA6,GPRC5A,HIF1A,HMGN1,IFRD1,KRAS,MPC1,PDK2,PITPNB,PLPP3,PRKCD,PRKCI,PTGER4,PTGES3,SLC2A2,SPTLC2,SRSF2,VAMP3
Cancer,Endocrine System Disorders,Organismal Injury and Abnormalities,Reproductive System Disease	seminomatous testicular cancer	0.000236			KRAS,TNFRSF11A,TUBA1C,TUBB2A
Cardiovascular Disease,Neurological Disease,Organismal Injury and Abnormalities	cerebrovascular dysfunction	0.00025			BCHE,DDC,ETS2,HIF1A,KRAS,LMO4,PDE7A,RTN4,TINAGL1,TNFRSF11A,TUBA1C,TUBB2A
Cellular Movement,Hematological System Development and Function,Immune Cell Trafficking,Inflammatory Response	cell movement	0.000264		-0.28	CHUK,CXADR,CXCL13,EIF4E,FHL2,HIF1A,KLF6,NPM1,PDK2,PIGR,PRKCD,PTGER4,RAP1B,RTN4,SBDS,SELENOK,SERPINB1,Tmsb4x (includes others),TRPM4
Metabolic Disease,Organismal Injury and Abnormalities	amyloidosis	0.000287			APOBEC1,ATF3,ATF4,BCHE,CXADR,DDC,DDIT3,ETS2,HIF1A,HNRNPDL,KRAS,LYZ,MPC1,NAIP,PRKCD,PTGER4,SLC2A2,SPTLC2,STRN3
Cell Death and Survival,Neurological Disease,Organismal Injury and Abnormalities	cell death	0.000293		0.692	APAF1,ATF3,ATF4,DDIT3,ETS2,HIF1A,KLF6,NAIP,NPM1,TRPM4
Cardiovascular System Development and Function,Organ Morphology,Organismal Development	morphology	0.000296			ATF3,Cdkn1c,CXADR,GAS2L3,HIF1A,KRAS,PDCD5,PDGFA,PTGER4,RGS2,RHEB,UBE4B
Cellular Growth and Proliferation,Tissue Development	proliferation	0.000304		1.095	ALDH3A2,AREG,ATF3,CHUK,EIF4E,FHL2,HIF1A,HMGN1,ID2,KRAS,NPM1,PRKCD,PRKCI,RNF7,RTN4,SFN,TNFRSF11A
Cell Cycle	S phase	0.000308			Cdkn1c,GATA6,ID2
Embryonic Development,Organ Development,Organismal Development,Reproductive System Development and Function,Tissue Development	formation	0.000308		0.351	AREG,ATF4,CHUK,EIF4E,HIF1A,ID2,LMO4,SFN,TNFRSF11A
Cancer,Organismal Injury and Abnormalities	head and neck cancer	0.000316			ALDH3A2,ALDH4A1,ANKRD22,ANO10,AP1G2,AP3M1,APAF1,APOBEC1,AREG,ARL4A,ASH2L,ATF4,ATP6V1D,BACH1,BCHE,BEX4,BZW1,C1orf52,CAPZA1,CCDC59,CCDC68,CCNL1,CHN2,CHUK,CNBP,CNOT7,COBL,COQ10B,CROT,CXADR,CXCL13,DDC,DNAJB9,DTX3L,DUSP3,EHD4,EHHADH,EIF4E,EIF5,ERGIC2,ETF1,ETS2,EXOC5,EXOSC3,FAM122A,FBXO4,FGFR1OP2,FILIP1L,FLRT3,FMO4,GALNT6,GATA6,GGACT,GGCT,GMFG,GPCPD1,GPRC5A,HIF1A,HMGN1,HNRNPDL,HSD17B11,IFRD1,KLF6,KRAS,…
Cell Death and Survival	cell death	0.00032		-0.149	APAF1,AREG,ATF3,ATF4,CHUK,DDIT3,EHD4,ETS2,HIF1A,ID2,KLF6,KRAS,LMO4,NAIP,NENF,NPM1,PRKCD,PRKCI,SUMO1,TRPM4,UBA3
Cell Morphology,Digestive System Development and Function,Organ Morphology,Organismal Development	morphology	0.00032			ATF3,ATF4,DNAJB9,EHD4,PRKCD,PRKCI,SLC2A2
Cancer,Organismal Injury and Abnormalities	head and neck neoplasia	0.00032			ALDH3A2,ALDH4A1,ANKRD22,ANO10,AP1G2,AP3M1,APAF1,APOBEC1,AREG,ARL4A,ASH2L,ATF4,ATP6V1D,BACH1,BCHE,BEX4,BZW1,C1orf52,CAPZA1,CARD19,CCDC59,CCDC68,CCNL1,CHN2,CHUK,CNBP,CNOT7,COBL,COQ10B,CROT,CXADR,CXCL13,DDC,DDIT3,DNAJB9,DTX3L,DUSP3,EHD4,EHHADH,EIF4E,EIF5,ERGIC2,ETF1,ETS2,EXOC5,EXOSC3,FAM122A,FAM241A,FBXO4,FGFR1OP2,FILIP1L,FLRT3,FMO4,GALNT6,GATA6,GGACT,GGCT,GMFG,GPCPD1,GPRC5A,HIF1A,HMGN1,HNRNPDL,HSD1…
Cell Death and Survival,Neurological Disease,Organismal Injury and Abnormalities	cell death	0.000337		0.256	APAF1,ATF3,ATF4,DDIT3,ETS2,HIF1A,KLF6,NAIP,NPM1,PRKCD,TRPM4
Lipid Metabolism,Molecular Transport,Small Molecule Biochemistry	transport	0.000341			PITPNB,PRKCD,RTN4,STX12,TMEM30A
Cardiovascular Disease,Cardiovascular System Development and Function,Organ Morphology,Organismal Development,Organismal Injury and Abnormalities,Skeletal and Muscular Disorders,Skeletal and Muscular System Development and Function	abnormal morphology	0.00035			CXADR,HIF1A,KCTD10,KRAS,Tmsb4x (includes others),UBE4B
Protein Degradation,Protein Synthesis	stabilization	0.000356			FBXO4,KRAS,NPM1,PLPP3,PTGES3,RTN4,STX12,SUMO1,UBE2B
Embryonic Development,Tissue Morphology	remodeling	0.000357			HIF1A,KCTD10,PLPP3,PTGER4
Cancer,Organismal Injury and Abnormalities	growth	0.000359	Increased	2.067	AREG,CHUK,DDIT3,FHL2,HIF1A,ID2,KLF6,KRAS,MDM2,NPM1,PRKCD,PRKCI,PTGER4,RALA
Cancer,Hematological Disease,Organismal Injury and Abnormalities	dendritic cell sarcoma	0.000371			FBXO4,TUBA1C,TUBB2A
Cell Death and Survival	cell death	0.000399		1.35	APAF1,ATF3,ATF4,Cdkn1c,CHUK,DDIT3,EIF4E,GLO1,HIF1A,ID2,KLF6,KRAS,MDM2,PRKCD,RHEB,RTN4,SRSF2,SUMO1
Cancer,Hematological Disease,Organismal Injury and Abnormalities	histiocytic or dendritic cell neoplasm	0.000404			FBXO4,KRAS,NPM1,SRSF2,TUBA1C,TUBB2A
Cellular Development	differentiation	0.000417		0.859	ATF4,DDIT3,ETS2,HIF1A,KLF6,KRAS,LAMTOR3,MDM2,NPM1,PRKCD,PTGER4,RALA,TNFRSF11A
Cell Morphology,Cellular Function and Maintenance	autophagy	0.000422			KRAS,RNF7
Digestive System Development and Function	morphology	0.000425			APAF1,AREG,ATF3,ATF4,Cdkn1c,CHUK,DNAJB9,EHD4,GATA6,HIF1A,ID2,IFRD1,KLF6,KRAS,PDGFA,PIGR,PRKCD,PRKCI,SLC2A2,TNFRSF11A
Cardiovascular System Development and Function,Embryonic Development,Organ Development,Organismal Development,Tissue Development	cardiogenesis	0.000438		1.732	CXADR,FILIP1L,FLRT3,GAS2L3,GATA6,HIF1A,ID2,KCTD10,KRAS,LMO4,MDM2,MKKS,PDGFA,RGS2,RHEB,SLC22A5,TUBA1C
Cell Death and Survival,Cellular Compromise	mitotic catastrophe	0.000443			EIF4E,KRAS,SFN
Neurological Disease,Organismal Injury and Abnormalities	encephalopathy	0.000443			RHEB,TUBA1C,TUBB2A
Infectious Diseases,Inflammatory Disease,Organismal Injury and Abnormalities,Respiratory Disease	severe acute respiratory syndrome	0.000492			BACH1,BZW1,KRAS,MTX1,MZT1,PDE7A,RBBP4,VAMP3
Cardiovascular Disease,Organismal Injury and Abnormalities	hemopericardium	0.000522			CXADR,RHEB,Tmsb4x (includes others)
Cellular Development,Skeletal and Muscular System Development and Function,Tissue Development	differentiation	0.000526			AREG,ATF3,CHUK,IFRD1,KRAS
Cancer,Hematological Disease,Immunological Disease,Organismal Injury and Abnormalities	B-cell childhood acute lymphoblastic leukemia	0.000564			DDC,KRAS,TUBA1C,TUBB2A
Cellular Compromise,Cellular Function and Maintenance	endoplasmic reticulum stress response	0.000573		-0.115	APOBEC1,ATF3,ATF4,DDIT3,DNAJB9,ID2,UBE4B,UFM1
Cellular Movement,Hematological System Development and Function,Immune Cell Trafficking	cell movement	0.000576		-0.3	CHUK,CXADR,CXCL13,EIF4E,FHL2,GPRC5A,HIF1A,KLF6,KRAS,NPM1,PDK2,PIGR,PRKCD,PTGER4,RAP1B,RTN4,SBDS,SELENOK,SERPINB1,SPTLC2,SUMO1,Tmsb4x (includes others),TRPM4
Cancer,Cell Death and Survival,Organismal Injury and Abnormalities,Tumor Morphology	cell death	0.000587		0.301	APAF1,ATF3,ATF4,DDIT3,FHL2,HIF1A,KRAS,PHLDA1,PRKCD,PSMC6,RPL35A,RPS27A,RTN4
Gene Expression	transactivation	0.000589		0.512	CHUK,DDIT3,DUSP3,ETS2,FHL2,GATA6,HIF1A,KLF6,LMO4,MDM2,MED19,MED7,PRKCD,SRSF2,SUMO1,UBA3
Cell Death and Survival	apoptosis	0.000591		-1	ATF4,Cdkn1c,CHUK,DDIT3,UBA3
Hematological System Development and Function,Hematopoiesis	development	0.000598		1.577	ASH2L,ATF4,BCHE,CHUK,DDIT3,FHL2,HIF1A,KRAS,MDM2,NPM1,POLDIP3,SBDS,TNFRSF11A
Cancer,Organismal Injury and Abnormalities	visceral metastasis	0.000606		0.254	ATF3,BEX4,EIF4E,GATA6,HIF1A,ID2,KLF6,KRAS,MDM2,PDGFA,PLPP3,TNFRSF11A,TUBA1C,TUBB2A
Cancer,Organismal Injury and Abnormalities,Reproductive System Disease	hormone refractory metastatic prostate cancer	0.000611			KLF6,TUBA1C,TUBB2A
Drug Metabolism,Protein Synthesis	synthesis	0.000611			GGCT,GLO1,KRAS
Cancer,Organismal Injury and Abnormalities	papillary serous cystadenocarcinoma	0.000611			KRAS,TUBA1C,TUBB2A
Cell Cycle	cell cycle progression	0.000611			FHL2,MDM2,NPM1
Cell Cycle	cell cycle progression	0.000652	Increased	2.411	APAF1,AREG,ATF3,BEX4,Cdkn1c,CHN2,CHUK,DDIT3,DUSP3,DYNLT3,EIF4E,FBXO4,FHL2,HIF1A,ID2,KLF6,KRAS,LAMTOR3,MDM2,NPM1,PRKCD,PRKCI,RBBP4,RHEB,SFN,SRSF2,UBA3
Cell Morphology	size	0.000654			AP1G2,ATF4,EIF4E,GATA6,HIF1A,IFRD1,KRAS,MDM2,NPM1,POLDIP3,PRKCD,RBBP4,RGS2,RHEB,RSL1D1,RTN4,SUMO1
Developmental Disorder,Gastrointestinal Disease,Organismal Injury and Abnormalities	omphalocele	0.000666			Cdkn1c,CHUK,TUBA1C,TUBB2A
Cell Death and Survival	apoptosis	0.000667		-0.061	APAF1,ATF3,CHUK,DDIT3,EIF4E,ETS2,HIF1A,ID2,MDM2,SBDS
Cellular Movement	migration	0.000671		1.753	AREG,ASH2L,ATF3,CHN2,CXCL13,EIF4E,FBXO4,FHL2,GMFG,GPRC5A,HIF1A,ID2,KLF6,KRAS,MDM2,NPM1,PDGFA,PHLDA1,PRKCD,PRKCI,PTGER4,RAB21,RALA,RAP1B,SFN
Cellular Assembly and Organization,Neurological Disease,Organismal Development,Tissue Development	development	0.0007			BCHE,LYZ
Post-Translational Modification	ubiquitination	0.0007			DTX3L,UBE2B
Cancer,Endocrine System Disorders,Organismal Injury and Abnormalities,Reproductive System Disease	invasive ovarian adenocarcinoma	0.000708			KRAS,TUBA1C,TUBB2A
Cancer,Organismal Injury and Abnormalities	micropapillary adenocarcinoma	0.000708			KRAS,TUBA1C,TUBB2A
Organ Morphology	morphology	0.000713			ATF3,ATF4,Cdkn1c,DNAJB9,EHD4,GATA6,KRAS,PRKCD,PRKCI,SLC2A2
Cell Death and Survival	apoptosis	0.000734		-0.208	APAF1,AREG,ATF4,DDIT3,ETS2,GATA6,GML,HIF1A,KLF6,KRAS,MDM2,PRKCD
Digestive System Development and Function,Organ Morphology,Organismal Development	morphology	0.000767			ATF3,ATF4,DNAJB9,EHD4,GATA6,PRKCD,PRKCI,SLC2A2
Cancer,Organismal Injury and Abnormalities	subcutaneous tumor	0.000787			ASH2L,ATF3,HIF1A,KRAS,MDM2,PRKCD,PRKCI,PTGER4,THAP12,TINAGL1,TUBA1C,TUBB2A,UBE2B
Digestive System Development and Function,Gastrointestinal Disease	abnormal morphology	0.000793			APAF1,AREG,ATF3,ATF4,Cdkn1c,CHUK,DNAJB9,EHD4,GATA6,ID2,KRAS,PDGFA,PIGR,PRKCD,SLC2A2,TNFRSF11A
Cell Cycle	G2/M phase	0.000815			GATA6,KRAS,LMO4,NPM1,PRKCD,SFN
Cancer,Endocrine System Disorders,Organismal Injury and Abnormalities,Reproductive System Disease	borderline epithelial ovarian tumor	0.000815			KRAS,TUBA1C,TUBB2A
Lymphoid Tissue Structure and Development,Organ Morphology,Tissue Morphology	quantity	0.000815			CXCL13,ID2,TNFRSF11A
Cancer,Organismal Injury and Abnormalities,Respiratory Disease	non-small cell lung cancer	0.000822			KRAS,MDM2,RPS27A,TUBA1C,TUBB2A
Cellular Assembly and Organization,Cellular Function and Maintenance	organization	0.000838			COBL,CXADR,GAS2L3,GMFG,KRAS,PDGFA,PRKCD,PRKCI,RALA,RBBP4,Tmsb4x (includes others)
Infectious Diseases	infection	0.000841	Increased	3.831	AP1G2,ETF1,ETS2,EXOSC3,GML,HNRNPDL,MED19,MED7,PTGES3,RAP1B,RBM17,RBM7,RSL1D1,SRSF2,TUBA1C,TUBB2A,UBE2B
Cancer,Organismal Injury and Abnormalities,Reproductive System Disease	uterine corpus cancer	0.000843			KRAS,RHEB,TUBA1C,TUBB2A
Cancer,Organismal Injury and Abnormalities,Respiratory Disease	advanced lung cancer	0.000869		0.218	ATF3,EIF4E,HIF1A,KLF6,KRAS,MDM2,RPS27A,TNFRSF11A,TUBA1C,TUBB2A
Cellular Development,Cellular Growth and Proliferation,Connective Tissue Development and Function,Tissue Development	cell proliferation	0.00088		0.743	ATF3,ATF4,FBXO4,HIF1A,HMGN1,KRAS,MDM2,NPM1,PDGFA,PTGES3,RAP1B,RHEB
Metabolic Disease,Neurological Disease,Organismal Injury and Abnormalities,Psychological Disorders	Alzheimer disease	0.000886			APOBEC1,ATF4,BCHE,CXADR,DDC,DDIT3,ETS2,HIF1A,HNRNPDL,KRAS,MPC1,NAIP,PRKCD,PTGER4,SLC2A2,SPTLC2,STRN3
Cellular Development,Cellular Growth and Proliferation	cell proliferation	0.000896		1.678	AREG,GALNT6,HIF1A,ID2,KRAS,MDM2,PHLDA1,PRKCD,RALA,SFN,SNHG3,Tmsb4x (includes others)
Cell Death and Survival,Neurological Disease,Organismal Injury and Abnormalities	apoptosis	0.000906		0.692	APAF1,ATF3,ATF4,DDIT3,KLF6,NAIP,NPM1
Cell Death and Survival	apoptosis	0.000914		-0.306	APAF1,ATF3,ATF4,CHUK,DDIT3,HIF1A,ID2,KLF6,KRAS,NAIP,NPM1,PRKCI,SUMO1,UBA3
Cardiovascular Disease,Organismal Injury and Abnormalities	abnormality	0.000928			CXADR,FHL2,GAS2L3,HIF1A,KRAS,PDE7A,PDGFA,PRKCD,PTGER4,RHEB,RTN4,TRPM4,UBE4B
Developmental Disorder,Embryonic Development,Organismal Development,Tissue Morphology	abnormal morphology	0.000931			CXADR,HIF1A,PRKCI
Cell Death and Survival	apoptosis	0.000931			ATF4,Cdkn1c,CHUK
Cardiovascular System Development and Function,Organ Morphology,Organismal Development	morphology	0.000944			ATF3,Cdkn1c,CXADR,FHL2,GAS2L3,GATA6,HIF1A,KCTD10,KRAS,MDM2,MPC1,PDCD5,PDGFA,PRKCD,PTGER4,RGS2,RHEB,RTN4,SRSF2,Tmsb4x (includes others),UBE4B
Cancer,Organismal Injury and Abnormalities,Reproductive System Disease	prostatic intraepithelial neoplasia	0.000955			EIF4E,FHL2,GPRC5A,PRKCD,SERPINB1,SFN
Cancer,Hematological Disease,Immunological Disease,Organismal Injury and Abnormalities	mediastinal lymphoma	0.00096			Cdkn1c,HIF1A,ID2,TUBA1C,TUBB2A
Cardiovascular Disease,Cardiovascular System Development and Function,Organ Morphology,Organismal Development,Organismal Injury and Abnormalities	abnormal morphology	0.000984			CXADR,GAS2L3,HIF1A,KRAS,PDGFA,PTGER4,RHEB,UBE4B
Cellular Movement,Hematological System Development and Function,Immune Cell Trafficking	cell movement	0.000991		-1.49	CHUK,CXCL13,EIF4E,FHL2,HIF1A,KLF6,NPM1,PDK2,PIGR,PRKCD,PTGER4,Tmsb4x (includes others),TRPM4
Embryonic Development,Organismal Development	development	0.00102		1.548	AREG,ATF3,ATF4,Cdkn1c,CHUK,CXADR,CXCL13,EIF4E,FILIP1L,FLRT3,GAS2L3,GATA6,HIF1A,ID2,KCTD10,KLF6,KRAS,LMO4,MDM2,MKKS,PDGFA,PTGER4,RGS2,RHEB,SFN,SLC22A5,SLC2A2,TNFRSF11A,TUBA1C
Developmental Disorder,Embryonic Development,Organismal Development,Tissue Morphology	abnormal morphology	0.00103			Cdkn1c,CHUK,CXADR,ETS2,FLRT3,GATA6,HIF1A,ID2,KCTD10,KLF6,LMO4,MDM2,PLPP3,PRKCI,UBA3
Cellular Development,Cellular Growth and Proliferation,Reproductive System Development and Function	cell proliferation	0.00103		1.784	AREG,ETS2,HIF1A,KRAS,MEMO1,TNFRSF11A,UBE2B
Cancer,Organismal Injury and Abnormalities	transformation	0.00104			KRAS,PRKCI
Cancer,Gastrointestinal Disease,Organismal Injury and Abnormalities	gastrointestinal tract cancer	0.00104			KRAS,NPM1
Organismal Injury and Abnormalities	non-neoplastic intraabdominal organ lesion	0.00104			DDIT3,HIF1A
Cancer,Developmental Disorder,Endocrine System Disorders,Organismal Injury and Abnormalities,Reproductive System Disease	granulosa cell tumor	0.00105			GATA6,KRAS,TUBA1C,TUBB2A
Endocrine System Disorders,Gastrointestinal Disease,Inflammatory Disease,Inflammatory Response,Organismal Injury and Abnormalities	chronic pancreatitis	0.00105			ATF4,DDIT3,KRAS,PRKCD
Cancer,Organismal Injury and Abnormalities	neoplasia	0.00105			EIF4E,FBXO4,KRAS,MDM2
Cancer,Endocrine System Disorders,Gastrointestinal Disease,Organismal Injury and Abnormalities	pancreatic ductal adenocarcinoma	0.00106			KRAS,TUBA1C,TUBB2A
Lipid Metabolism,Small Molecule Biochemistry	metabolism	0.00106			ALDH3A2,PLPP3,SPTLC2
Cancer,Organismal Injury and Abnormalities,Reproductive System Disease	endometrial adenosquamous carcinoma	0.00106			KRAS,TUBA1C,TUBB2A
Embryonic Development,Organ Development,Organismal Development,Skeletal and Muscular System Development and Function,Tissue Development	formation	0.00109		1.51	AREG,Cdkn1c,CXADR,FHL2,FILIP1L,GATA6,GPCPD1,HIF1A,ID2,PDGFA,PTGER4,RGS2,Tmsb4x (includes others)
Cell Death and Survival,Neurological Disease,Organismal Injury and Abnormalities	cell death	0.00112		-0.365	APAF1,ATF3,DDIT3,KLF6,TRPM4
Cell Death and Survival	necrosis	0.00112		-1.247	APAF1,AREG,ATF3,ATF4,BACH1,BCHE,Cdkn1c,CHUK,CNBP,CXADR,DDIT3,EHD4,EIF4E,ETS2,FHL2,GATA6,GLO1,GML,HIF1A,ID2,IFRD1,KLF6,KRAS,LMO4,LYZ,MDM2,NAIP,NDUFAF4,NENF,NPM1,PDCD5,PDE7A,PDK2,PHLDA1,PIGR,PRKCD,PRKCI,PSMC6,PTGER4,RBBP4,RBM17,RHEB,RPL35A,RPS27A,RTN4,SBDS,SFN,SPTLC2,SRSF2,SUMO1,TMEM69,TNFRSF11A,TRPM4,UBA3,UBE4B
Protein Synthesis	synthesis	0.00113		0.821	ATF4,CNBP,CNOT7,DDIT3,EIF4E,EIF5,ETF1,KRAS,NPM1,POLDIP3,PPP1R2,RGS2,RHEB,RPL35A,RPS27A,SUMO1
Cancer,Cell Death and Survival,Organismal Injury and Abnormalities,Tumor Morphology	cell death	0.00113		0.405	APAF1,ATF3,ATF4,DDIT3,FHL2,HIF1A,KRAS,MDM2,PHLDA1,PRKCD,PSMC6,RPL35A,RPS27A,RTN4
Cellular Response to Therapeutics	sensitivity	0.00113	Increased	2.449	EIF4E,HIF1A,HNRNPDL,KCTD10,KRAS,PITPNB,SELENOK
Cell Death and Survival	apoptosis	0.00114		-1.641	APAF1,ATF3,ATF4,CHUK,DDIT3,GATA6,KRAS,PRKCD,PRKCI,SFN
Infectious Diseases	infection	0.00114	Increased	3.561	AP1G2,ETF1,ETS2,EXOSC3,GML,HNRNPDL,MDM2,MED19,MED7,PDE7A,PTGES3,RAP1B,RBM17,RBM7,RSL1D1,SRSF2,TUBA1C,TUBB2A,UBE2B
Lipid Metabolism,Molecular Transport,Small Molecule Biochemistry	translocation	0.00119			PRKCD,RTN4,TMEM30A
Digestive System Development and Function,Organ Morphology	permeability	0.00119			HIF1A,PRKCD,PRKCI
Cancer,Organismal Injury and Abnormalities,Tissue Morphology,Tumor Morphology	induction	0.00119			FBXO4,KRAS,RHEB
Cell Cycle,Connective Tissue Development and Function	G2 phase	0.00119			HMGN1,KRAS,SRSF2
Cellular Movement,Skeletal and Muscular System Development and Function	migration	0.00124		0.64	ATF3,FHL2,HIF1A,PRKCD,PTGER4,RTN4,VAMP3
Cell Death and Survival	cell viability	0.0013		1.767	APAF1,AREG,ATF3,ATF4,ATP5MD,BACH1,CHUK,DDIT3,EHD4,EIF4E,ETS2,GATA6,GMFG,HIF1A,HMGN1,ID2,KLF6,KRAS,LAMTOR3,LMO4,LYZ,MDM2,NDUFAF4,PDGFA,PRKCD,PRKCI,RBBP4,RHEB,RPL35A,SFN,SLC2A2,SRSF2,SUMO1,UFM1
Cellular Assembly and Organization,Cellular Function and Maintenance	organization	0.00134		-0.573	AREG,ATF3,ATP6V1D,BBIP1,CHUK,COBL,CXADR,EIF4E,FHL2,FLRT3,GAS2L3,GMFG,ID2,IFRD1,KRAS,MKKS,MPP5,PARD6B,PDE4DIP,PDGFA,PRKCD,PRKCI,RAB21,RALA,RAP1B,RBBP4,RTN4,SBDS,SEPTIN7,SUMO1,Tmsb4x (includes others),UBE4B,VAMP3
Carbohydrate Metabolism	hydrolysis	0.00134		0.808	GPCPD1,LYZ,PAFAH1B2,PITPNB,PLPP3,RGS2
Cell Death and Survival,Embryonic Development	apoptosis	0.00134		1.691	APAF1,ATF3,ATF4,Cdkn1c,DDIT3,HIF1A,KRAS,MDM2,RHEB,RTN4
Cellular Assembly and Organization	formation	0.00134			PTGER4,RBBP4,TNFRSF11A
Cancer,Endocrine System Disorders,Organismal Injury and Abnormalities,Reproductive System Disease	papillary serous ovarian cancer	0.00134			KRAS,TUBA1C,TUBB2A
Cardiovascular System Development and Function	morphology	0.00141			ATF3,BACH1,Cdkn1c,CXADR,FHL2,GAS2L3,GATA6,HIF1A,KCTD10,KRAS,MDM2,MPC1,PDCD5,PDGFA,PLPP3,PRKCD,PTGER4,RGS2,RHEB,RTN4,SRSF2,Tmsb4x (includes others),UBE4B
Cancer,Embryonic Development	transformation	0.00141		0.391	ATF3,EIF4E,FBXO4,KRAS,MDM2
Organ Morphology,Organismal Development,Organismal Injury and Abnormalities,Renal and Urological Disease,Renal and Urological System Development and Function	abnormal morphology	0.00145			Cdkn1c,ID2
Cell Cycle,Connective Tissue Development and Function	G2/M phase	0.00145			HMGN1,SRSF2
Cancer,Organismal Injury and Abnormalities,Tissue Morphology,Tumor Morphology	induction	0.00145			KRAS,RHEB
Cell Cycle	cell cycle progression	0.00145			Cdkn1c,MDM2
Cell Death and Survival	cell death	0.00149		-0.899	APAF1,ATF3,ATF4,CHUK,DDIT3,GATA6,KRAS,PIGR,PRKCD,PRKCI,SFN
Organismal Injury and Abnormalities,Reproductive System Disease	postpartum hemorrhage	0.0015			PTGER4,TUBA1C,TUBB2A
Cell Cycle	G1 phase	0.00151		-1.26	ATF3,Cdkn1c,DDIT3,EIF4E,HIF1A,ID2,KLF6,KRAS,MDM2,ORC4,PDE4DIP,PRKCD,PTGES3,RHEB
Skeletal and Muscular Disorders,Skeletal and Muscular System Development and Function	abnormal morphology	0.00151			BACH1,Cdkn1c,CXADR,GAS2L3,HIF1A,IFRD1,KCTD10,KRAS,Tmsb4x (includes others),UBE4B
Cellular Movement	cell movement	0.00152		1.901	AREG,ASH2L,ATF3,CHN2,CXCL13,EIF4E,FBXO4,FHL2,GMFG,GPRC5A,HIF1A,ID2,KLF6,KRAS,MDM2,NPM1,PDGFA,PHLDA1,PRKCD,PRKCI,PTGER4,RAB21,RALA,RAP1B,SFN,Tmsb4x (includes others),TUBA1C
Cancer,Organismal Injury and Abnormalities	growth	0.00155		1.562	AREG,DDIT3,FHL2,HIF1A,ID2,KRAS,MDM2,NPM1,PRKCD,PRKCI,PTGER4,RALA,RHEB,TNFRSF11A
Cellular Movement	cell movement	0.00157		0.055	CHUK,CXADR,EIF4E,FHL2,HIF1A,KLF6,NPM1,PDK2,PIGR,PRKCD,PTGER4,RAP1B,RTN4,SBDS,SELENOK,SERPINB1,Tmsb4x (includes others)
Cell Death and Survival	cell viability	0.00161		0.906	BACH1,EIF4E,HIF1A,ID2,KRAS,NDUFAF4,RBBP4,SFN,SRSF2
Cardiovascular Disease,Cardiovascular System Development and Function	abnormal morphology	0.00163			ATF3,BACH1,CXADR,FHL2,GAS2L3,GATA6,HIF1A,KCTD10,KRAS,MDM2,MPC1,PDGFA,PLPP3,PRKCD,PTGER4,RGS2,RHEB,RTN4,SRSF2,Tmsb4x (includes others),UBE4B
Cellular Movement	invasion	0.00165	Increased	2.576	AREG,ASH2L,ATF3,CHUK,EIF4E,ETS2,FHL2,GPRC5A,HIF1A,ID2,KLF6,KRAS,MBD2,MDM2,NDUFAF4,NPM1,PDGFA,PIGR,PRKCD,PRKCI,PTGES3,RALA,SFN
Cell Cycle	G2/M phase	0.00166			GATA6,HMGN1,KRAS,LMO4,MDM2,NPM1,PHLDA1,PRKCD,SFN,SRSF2
Cancer,Organismal Injury and Abnormalities	complex adenocarcinoma	0.00167			KRAS,TUBA1C,TUBB2A
Cancer,Endocrine System Disorders,Organismal Injury and Abnormalities,Reproductive System Disease	mucinous adenocarcinoma	0.00167			KRAS,TUBA1C,TUBB2A
Infectious Diseases	infection	0.00167	Increased	3.809	AP1G2,CNOT7,CXADR,ETF1,ETS2,EXOSC3,GML,HNRNPDL,MDM2,MED19,MED7,NOP56,PTGES3,RAP1B,RBM17,RBM7,RSL1D1,SRSF2,SUMO1,UBE2B
Cardiovascular System Development and Function,Hematological System Development and Function	blood pressure	0.00169		-1.142	BACH1,BCHE,Cdkn1c,HIF1A,ID2,MKKS,PTGER4,RGS2,SPTLC2,Tmsb4x (includes others),VAMP3
Molecular Transport	transport	0.00174		0.792	ANO10,AP1G2,APOBEC1,ATF3,ATF4,ATP6V1D,CHUK,CROT,DDC,DTX3L,EIF4E,GATA6,HIF1A,KRAS,NIPA2,NPM1,PIGR,PITPNB,POLDIP3,PRKCD,PRKCI,PTGER4,RTN4,SELENOK,SLC22A5,SLC2A2,SLC6A20,Slc6a20b,SRSF2,SRSF7,STX12,SUMO1,TIMM9,TMEM30A,TRPM4,VAMP3
Cell Morphology,Cellular Function and Maintenance	autophagy	0.00176		1.179	APAF1,ATF4,CHUK,DDIT3,HIF1A,KRAS,LAMTOR3,MDM2,PAFAH1B2,PDK2,PRKCD,RHEB,RNF152,RNF7,SPTLC2
Cardiovascular System Development and Function	development	0.00179	Increased	2.159	AREG,ATF3,BACH1,Cdkn1c,CXADR,DDIT3,DUSP3,FHL2,GATA6,HIF1A,KCTD10,KLF6,KRAS,MDM2,PDGFA,PLPP3,PRKCD,PTGER4,RAP1B,RGS2,RNF7,RTN4,SBDS,Tmsb4x (includes others),TRA2B,TUBA1C,UBE4B
Cell Cycle	G2 phase	0.0018			GATA6,KRAS,LMO4,MDM2,NPM1,PRKCD,SFN
Cell Cycle	interphase	0.00183		-1.98	GATA6,KLF6,KRAS,MDM2,PRKCD,RHEB
Cancer,Organismal Injury and Abnormalities,Reproductive System Disease	hormone receptor positive breast carcinoma	0.00185			KRAS,TUBA1C,TUBB2A
Cardiovascular Disease,Organismal Injury and Abnormalities	critical ischemia	0.00185			PTGER4,TUBA1C,TUBB2A
Cellular Assembly and Organization,Cellular Function and Maintenance	organization	0.00187		-0.573	AREG,ATF3,ATP6V1D,BBIP1,CHUK,COBL,CXADR,EIF4E,FHL2,FLRT3,GAS2L3,GMFG,ID2,IFRD1,KRAS,MKKS,MPP5,PARD6B,PDE4DIP,PDGFA,PRKCD,PRKCI,RAB21,RAB30,RALA,RAP1B,RBBP4,RTN4,SBDS,SEPTIN7,SLC22A5,SUMO1,Tmsb4x (includes others),UBE4B,VAMP3
Cardiovascular Disease,Neurological Disease,Organismal Injury and Abnormalities	stroke	0.0019			BCHE,DDC,ETS2,LMO4,PDE7A,RTN4,TINAGL1,TUBA1C,TUBB2A
Cell Death and Survival	apoptosis	0.00192		-1.387	ATF4,DDIT3,KRAS,MDM2,PRKCD
Molecular Transport,RNA Trafficking	accumulation	0.00193			EXOSC3,SBDS
Digestive System Development and Function,Gastrointestinal Disease,Organ Morphology,Organismal Development,Organismal Injury and Abnormalities	abnormal morphology	0.00193			Cdkn1c,ID2
Cancer,Cardiovascular Disease,Gastrointestinal Disease,Hepatic System Disease,Organismal Injury and Abnormalities	hepatic hemangiomatosis	0.00193			FBXO4,KRAS
Cell Death and Survival,Cellular Function and Maintenance	colony survival	0.00193			ATF3,MDM2
Cardiovascular Disease,Organismal Injury and Abnormalities	cardia bifida	0.00193			FLRT3,HIF1A
Cell Death and Survival,Connective Tissue Development and Function	cell viability	0.00196		-0.896	APAF1,ATF4,CHUK,DDIT3,HMGN1,SUMO1
Cellular Movement	cell movement	0.00196			LMO4,NPM1,PDGFA,PRKCD,RNF7,RTN4
Cell Morphology,Organ Morphology,Skeletal and Muscular System Development and Function,Tissue Morphology	morphology	0.00199			ATF3,ATF4,Cdkn1c,CXADR,FHL2,GAS2L3,GATA6,HIF1A,MDM2,RGS2,RHEB,UBE4B
Cardiovascular Disease,Cardiovascular System Development and Function,Organ Morphology,Organismal Development,Organismal Injury and Abnormalities	abnormal morphology	0.00199			ATF3,CXADR,FHL2,GAS2L3,GATA6,HIF1A,KCTD10,KRAS,MDM2,MPC1,PDGFA,PRKCD,PTGER4,RGS2,RHEB,RTN4,SRSF2,Tmsb4x (includes others),UBE4B
Cellular Growth and Proliferation	cell focus formation	0.002		-0.152	ATF3,EIF4E,KLF6,NPM1
Cellular Development,Connective Tissue Development and Function,Tissue Development	differentiation	0.00202		0.187	AREG,ATF4,CHUK,FHL2,GLO1,HIF1A,ID2,MDM2,PRKCD,PTGER4,TNFRSF11A,TRPM4
Cell Death and Survival	apoptosis	0.00204		-1.792	APAF1,AREG,ATF3,ATF4,BACH1,Cdkn1c,CHUK,CXADR,DDIT3,EEF1E1,EHD4,EIF4E,ETS2,FHL2,GATA6,GLO1,GML,HIF1A,ID2,KLF6,KRAS,LMO4,MDM2,NAIP,NDUFAF4,NPM1,PAFAH1B2,PDCD5,PHLDA1,PPP1R2,PRKCD,PRKCI,PTGER4,RAP1B,RBBP4,RHEB,RNF152,RNF7,RPS27A,RSL1D1,RTN4,SBDS,SERPINB1,SFN,SPTLC2,SRSF2,SUMO1,THAP12,TNFRSF11A,UBA3,UBE2B,UBE4B,UFM1
Cell Death and Survival	cell survival	0.00204			ATF3,HIF1A,MDM2
Gastrointestinal Disease,Hepatic System Disease,Organismal Injury and Abnormalities	hepatocellular dysplasia	0.00204			KRAS,MPC1,STRN3
RNA Post-Transcriptional Modification	processing	0.00205		-0.243	APOBEC1,EXOSC3,NOP56,NPM1,RBM17,RPL35A,SBDS,SNRNP27,SRSF2,SRSF7,TRA2B,ZCRB1
Cell Cycle	G2 phase	0.00207			GATA6,HMGN1,KRAS,LMO4,MDM2,NPM1,PHLDA1,PRKCD,RALA,SFN,SRSF2
RNA Post-Transcriptional Modification	processing	0.00209			EXOSC3,NOP56,NPM1,RPL35A,SBDS
Cell Cycle	cell cycle progression	0.00212			CHN2,EIF4E,FHL2,HIF1A,KRAS,MDM2,NPM1
Cancer,Organismal Injury and Abnormalities,Respiratory Disease	pulmonary metastasis	0.00212		0.218	ATF3,EIF4E,HIF1A,KLF6,KRAS,MDM2,TNFRSF11A
Cancer,Organismal Injury and Abnormalities,Respiratory Disease	non-small cell lung cancer	0.00216			ETS2,KRAS,MDM2,RPS27A,TUBA1C,TUBB2A
Cancer,Gastrointestinal Disease,Organismal Injury and Abnormalities	anal squamous cell cancer	0.00225			KRAS,TUBA1C,TUBB2A
Cancer,Hematological Disease,Immunological Disease,Organismal Injury and Abnormalities	thymic lymphoma	0.00225			Cdkn1c,HIF1A,ID2
Cell Morphology	morphology	0.00225			DDIT3,MDM2,POLDIP3
Organismal Injury and Abnormalities	benign lesion	0.00225		-0.519	APOBEC1,ASH2L,CCDC68,Cdkn1c,FBXO4,GALNT6,HIF1A,HMGN1,KRAS,LRRC19,MDM2,PDGFA,PHLDA1,PRKCD,PRKCI,PTGER4,RNF7,SBDS,SLC22A5,STRN3,THAP12,TINAGL1,TNFRSF11A,TUBA1C,TUBB2A,UBE2B
Cellular Movement	invasion	0.00227		0.132	ATF3,EIF4E,HIF1A,KRAS,SFN
Cellular Development,Cellular Growth and Proliferation,Hematological System Development and Function,Hematopoiesis,Lymphoid Tissue Structure and Development,Tissue Development	development	0.00242		-1.067	EIF4E,ETS2,ID2,IFRD1,KRAS,RALA,SBDS,THNSL2,TNFRSF11A
Inflammatory Response	inflammatory response	0.00243		-0.997	ATF3,CHUK,CXADR,CXCL13,DDIT3,LRRC19,LYZ,NAIP,PDK2,PIGR,PRKCD,PTGER4,RHEB,SBDS,SELENOK,SERPINB1,SUMO1,TNFRSF11A,TRPM4,TUBA1C,TUBB2A
Cancer,Cell Death and Survival,Organismal Injury and Abnormalities,Tumor Morphology	apoptosis	0.00244		0.388	ATF3,DDIT3,FHL2,HIF1A,KRAS,PHLDA1,PRKCD,RTN4
Cell Morphology,Connective Tissue Development and Function	morphology	0.00246			ATF3,HIF1A,RHEB,RTN4,Tmsb4x (includes others)
Cellular Response to Therapeutics	radiosensitivity	0.00246			EIF4E,NPM1
Connective Tissue Development and Function,Organ Morphology,Skeletal and Muscular System Development and Function,Tissue Development,Tissue Morphology	diameter	0.00246			Cdkn1c,TNFRSF11A
Cancer,Dermatological Diseases and Conditions,Organismal Injury and Abnormalities	tumorigenesis	0.00246			KRAS,RNF7
Cancer,Organismal Injury and Abnormalities	transformation	0.00246			KRAS,PRKCD
Cell-To-Cell Signaling and Interaction,Nervous System Development and Function	activation	0.00246			Cdkn1c,PDK2
Cardiovascular System Development and Function,Cell Morphology,Embryonic Development,Organ Development,Organ Morphology,Organismal Development,Skeletal and Muscular System Development and Function,Tissue Development,Tissue Morphology	area	0.00247			GATA6,HIF1A,RHEB
Cell Cycle,Cellular Development	senescence	0.00247			ID2,KRAS,RNF7
Cancer,Connective Tissue Disorders,Gastrointestinal Disease,Organismal Injury and Abnormalities,Skeletal and Muscular Disorders	jaw neoplasm	0.00247			KRAS,TUBA1C,TUBB2A
Cancer,Organismal Injury and Abnormalities	malignant subcutaneous tumor	0.00247			ATF3,TUBA1C,TUBB2A
Infectious Diseases	infection	0.00252	Increased	3	AP1G2,ETS2,HNRNPDL,MED19,MED7,PTGES3,RBM17,RBM7,UBE2B
Cellular Development,Connective Tissue Development and Function,Skeletal and Muscular System Development and Function,Tissue Development	differentiation	0.00252		0.115	AREG,ATF4,FHL2,HIF1A,ID2,MDM2,PRKCD,PTGER4,TRPM4
Cancer,Organismal Injury and Abnormalities	benign solid tumor	0.00254		-0.485	APOBEC1,ASH2L,CCDC68,FBXO4,GALNT6,HIF1A,HMGN1,KRAS,LRRC19,MDM2,PHLDA1,PRKCD,PRKCI,PTGER4,RNF7,SBDS,SLC22A5,STRN3,THAP12,TINAGL1,TUBA1C,TUBB2A,UBE2B
Cancer,Neurological Disease,Organismal Injury and Abnormalities	neurogenic tumor	0.00255			HIF1A,HMGN1,KRAS,NOP56,TRA2B,TUBA1C,TUBB2A
Cardiovascular Disease,Cardiovascular System Development and Function,Cell Morphology,Organ Morphology,Organismal Development,Organismal Injury and Abnormalities,Skeletal and Muscular Disorders,Skeletal and Muscular System Development and Function,Tissue Morphology	hypertrophy	0.00262			ATF3,FHL2,GAS2L3,GATA6,HIF1A,MDM2,RGS2
Cancer	transformation	0.00262		0.562	ATF3,EIF4E,FBXO4,KLF6,KRAS,MDM2,NPM1,PDGFA,PRKCD
Cancer,Cardiovascular Disease,Organismal Injury and Abnormalities	malignant vascular neoplasm	0.00265			KRAS,MDM2,TUBA1C,TUBB2A
Cell Morphology	area	0.00266			GATA6,HIF1A,IFRD1,PRKCD,RHEB
Organismal Injury and Abnormalities,Tissue Morphology	quantity	0.00267		-0.396	APOBEC1,ATF3,Cdkn1c,DDIT3,FBXO4,HIF1A,KLF6,KRAS,MDM2
Infectious Diseases	HIV infection	0.00268	Increased	3.831	AP1G2,ETF1,ETS2,EXOSC3,GML,HNRNPDL,MED19,MED7,PDE7A,PTGES3,RAP1B,RBM17,RBM7,RSL1D1,SRSF2,TUBA1C,TUBB2A,UBE2B
Cellular Movement	cell movement	0.00269		1.254	EIF4E,MDM2,PHLDA1,PRKCD,RAP1B,SFN,Tmsb4x (includes others)
Cell Morphology	morphology	0.0027			KRAS,PRKCD,Tmsb4x (includes others)
Cancer,Hematological Disease,Immunological Disease,Organismal Injury and Abnormalities	histiocytic sarcoma	0.0027			FBXO4,TUBA1C,TUBB2A
Cell Death and Survival	cell death	0.00273		0.148	APAF1,ATF3,CHUK,DDIT3,EIF4E,KRAS,MDM2,PRKCD,SUMO1
Organismal Development	morphology	0.00273			ATF3,ATF4,Cdkn1c,CHUK,CXADR,DNAJB9,EHD4,ETS2,EXOC5,FHL2,GAS2L3,GATA6,HIF1A,ID2,IFRD1,KCTD10,KLF6,KRAS,MDM2,MPC1,PDCD5,PDGFA,PIGR,PRKCD,PRKCI,PTGER4,RGS2,RHEB,RTN4,SFN,SLC2A2,SRSF2,Tmsb4x (includes others),TNFRSF11A,UBE4B
Cellular Movement,Immune Cell Trafficking	migration	0.00274		-0.515	CHUK,CXADR,CXCL13,EIF4E,FHL2,GPRC5A,HIF1A,KLF6,KRAS,LYZ,NPM1,PDK2,PIGR,PRKCD,PTGER4,RAP1B,RTN4,SBDS,SELENOK,SERPINB1,SPTLC2,SUMO1,Tmsb4x (includes others),TRPM4
Organismal Development,Reproductive System Development and Function	development	0.00276		1.737	AREG,ARL4A,ATF4,Cdkn1c,CHUK,CNOT7,EHD4,EIF4E,GATA6,HIF1A,ID2,KLF6,LMO4,MKKS,PAFAH1B2,PDGFA,SFN,TNFRSF11A,UBE2B
Embryonic Development,Organismal Development,Tissue Development	closure	0.00285			APAF1,CHUK,COBL,LMO4,PTGER4,RALA
Cell Cycle	S phase	0.00285		0.64	Cdkn1c,ID2,KRAS,NPM1,PRKCD,UBA3
Cancer,Endocrine System Disorders,Organismal Injury and Abnormalities,Reproductive System Disease	testicular germ cell tumor	0.00287			KRAS,MDM2,TNFRSF11A,TUBA1C,TUBB2A
Cancer,Organismal Injury and Abnormalities,Respiratory Disease	carcinoma of accessory sinus	0.00294			KRAS,TUBA1C,TUBB2A
Cellular Development,Hair and Skin Development and Function	differentiation	0.00294			ID2,RALA,SUMO1
Cancer,Organismal Injury and Abnormalities,Reproductive System Disease	hormone receptor positive metastatic breast carcinoma	0.00294			KRAS,TUBA1C,TUBB2A
Cancer,Organismal Injury and Abnormalities,Reproductive System Disease	gestational trophoblastic disease	0.00294			PTGER4,TUBA1C,TUBB2A
Organismal Injury and Abnormalities	development	0.00294			HIF1A,KRAS,PTGER4
Cancer,Endocrine System Disorders,Organismal Injury and Abnormalities,Reproductive System Disease	ovarian serous cystadenocarcinoma	0.00294			KRAS,TUBA1C,TUBB2A
Cell-To-Cell Signaling and Interaction,Cellular Compromise	stress response	0.00294		1.4	ALDH3A2,ATF4,DDIT3,DNAJB9,HIF1A,UBE4B
Cancer,Organismal Injury and Abnormalities	cancer	0.00297		-0.594	ALDH3A2,ALDH4A1,ANKRD22,ANO10,AP1G2,AP3M1,APAF1,APOBEC1,AREG,ARL4A,ASH2L,ATF3,ATF4,ATP6V1D,BACH1,BCHE,BZW1,C1orf52,CAPZA1,CARD19,CCDC59,CCDC68,CCNL1,CHN2,CHUK,CNOT7,COBL,CROT,CXADR,DDC,DDIT3,DNAJB9,DTX3L,DUSP3,EHD4,EHHADH,EIF4E,EIF5,ERGIC2,ETF1,ETS2,EXOC5,EXOSC3,FAM122A,FAM241A,FBXO4,FGFR1OP2,FHL2,FILIP1L,FLRT3,FMO4,GALNT6,GAS2L3,GATA6,GGACT,GGCT,GPCPD1,GPRC5A,HIF1A,HMGN1,HNRNPDL,HSD17B11,ID2,IFR…
Cancer,Organismal Injury and Abnormalities	metastasis	0.00297		1.097	ASH2L,ATF3,BACH1,BEX4,CHUK,EIF4E,GATA6,GPRC5A,HIF1A,HMGN1,ID2,KLF6,KRAS,MBD2,MDM2,NPM1,PDCD5,PDGFA,PLPP3,PRKCI,RPS27A,SRSF2,TNFRSF11A,TUBA1C,TUBB2A
Cell-To-Cell Signaling and Interaction,Cellular Compromise,Cellular Function and Maintenance	endoplasmic reticulum stress response	0.00306			ATF4,DDIT3
Cell Cycle,Skeletal and Muscular System Development and Function	S phase	0.00306			GATA6,ID2
Developmental Disorder,Embryonic Development,Organismal Development,Tissue Morphology	abnormal morphology	0.00306			CHUK,LMO4
Cancer,Cell Morphology,Cellular Function and Maintenance,Organismal Injury and Abnormalities	autophagy	0.00306			ATF4,DDIT3
Cellular Growth and Proliferation,Organismal Development	growth	0.00306			LYZ,PRKCD
Cardiovascular Disease,Connective Tissue Disorders,Hematological Disease,Hereditary Disorder,Organismal Injury and Abnormalities	sickle cell anemia	0.00309			ATF3,HIF1A,KRAS,MPC1,STRN3
Infectious Diseases	infection	0.00311	Increased	3	AP1G2,ETS2,HNRNPDL,MED19,MED7,PTGES3,RBM17,RBM7,UBE2B
Cancer,Organismal Injury and Abnormalities,Respiratory Disease	lung adenosquamous cancer	0.0032			KRAS,TUBA1C,TUBB2A
Cancer,Organismal Injury and Abnormalities,Reproductive System Disease	endometrial clear cell carcinoma	0.0032			KRAS,TUBA1C,TUBB2A
Cell Morphology,Cellular Assembly and Organization,Cellular Development,Cellular Function and Maintenance,Cellular Growth and Proliferation,Nervous System Development and Function,Organismal Development,Tissue Development	myelination	0.0032			MPP5,RALA,RTN4
Post-Translational Modification	polyubiquitination	0.0032			DTX3L,FBXO4,MDM2,PSMC6,RPS27A,UBE2B,UBE4B
Infectious Diseases,Organismal Injury and Abnormalities	infection	0.00323	Increased	3	AP1G2,ETS2,HNRNPDL,MED19,MED7,PTGES3,RBM17,RBM7,UBE2B
Embryonic Development,Organ Development,Organismal Development,Reproductive System Development and Function,Tissue Development	lactation	0.00326			AREG,CHUK,HIF1A,ID2
Post-Translational Modification	autoubiquitination	0.00326			DTX3L,MDM2,UBE2B,UBE4B
Cancer,Organismal Injury and Abnormalities	tumor burden	0.00326			KRAS,MDM2,PRKCI,TNFRSF11A
Cancer	transformation	0.00329		0.011	ATF3,EIF4E,FBXO4,ID2,KLF6,KRAS,MDM2,NPM1,PDGFA,PRKCD,PRKCI,RNF7,SFN,TNFRSF11A
Tissue Morphology	quantity	0.00331		0.624	CHUK,HIF1A,PDGFA,PRKCD,RAB21,RALA,RBBP4,SFN
Cellular Movement,Hematological System Development and Function,Immune Cell Trafficking,Inflammatory Response	cell movement	0.00334		-1.245	CHUK,EIF4E,FHL2,HIF1A,KLF6,NPM1,PDK2,PRKCD,PTGER4,Tmsb4x (includes others)
Hematological System Development and Function,Tissue Morphology	quantity	0.0034		-0.991	CHUK,CXCL13,DDIT3,DUSP3,HIF1A,ID2,KRAS,PRKCD,PRKCI,TRPM4
Cancer,Organismal Injury and Abnormalities	poorly differentiated adenocarcinoma	0.00346			KRAS,TUBA1C,TUBB2A
Cancer,Organismal Injury and Abnormalities,Respiratory Disease	non-small cell lung carcinoma	0.00346			ETS2,TUBA1C,TUBB2A
Cell Death and Survival	cell viability	0.0036		1.982	EIF4E,ID2,KRAS,MDM2
Cellular Development,Reproductive System Development and Function	epithelial-mesenchymal transition	0.0036		0.152	EIF4E,KRAS,MEMO1,TNFRSF11A
Hematological System Development and Function,Inflammatory Response,Tissue Morphology	quantity	0.00365		-0.516	ATF3,CHUK,CXCL13,DDIT3,DUSP3,FHL2,ID2,KRAS,PRKCD,PRKCI,SERPINB1,TNFRSF11A,TRPM4
Cellular Compromise,Inflammatory Response	degranulation	0.00366			APAF1,ATP6V1D,GMFG,LAMTOR3,LYZ,PAFAH1B2,PIGR,PRKCD,RAP1B,SERPINB1,TMEM30A
Cancer,Organismal Injury and Abnormalities,Reproductive System Disease	neoplasia	0.00369		1.026	ATF3,BACH1,EIF4E,HIF1A,MBD2,SFN,TNFRSF11A
Cardiovascular Disease,Cardiovascular System Development and Function,Cell Morphology,Organ Morphology,Organismal Development,Organismal Injury and Abnormalities,Skeletal and Muscular Disorders,Skeletal and Muscular System Development and Function,Tissue Morphology	hypertrophy	0.00371			ATF3,FHL2,GAS2L3,GATA6,HIF1A,MDM2
Cancer,Endocrine System Disorders,Organismal Injury and Abnormalities	development	0.00371			GATA6,HIF1A,HMGN1,KRAS,TUBA1C,TUBB2A
Lipid Metabolism,Small Molecule Biochemistry	metabolism	0.00372		0.981	APOBEC1,AREG,CROT,EHHADH,ELOVL6,HIF1A,PITPNB,PRKCD,PRKCI,PTGES3,RAP1B,RTN4,SLC22A5,SPTLC2,STX12,TMEM30A
Organismal Injury and Abnormalities	premalignant lesion	0.00372			KRAS,MDM2
Cellular Movement,Hematological System Development and Function,Humoral Immune Response,Immune Cell Trafficking	migration	0.00372			CXCL13,RAP1B
Cell Cycle	cell cycle progression	0.00372			FHL2,MDM2
Cancer,Dermatological Diseases and Conditions,Organismal Injury and Abnormalities	nonhyperkeratotic nonhypertrophic actinic keratosis	0.00372			PRKCD,PRKCI
Cell-To-Cell Signaling and Interaction,Cellular Compromise,Connective Tissue Development and Function	oxidative stress response	0.00372			ATF4,DDIT3
Cellular Development,Embryonic Development,Organ Development,Organismal Development,Reproductive System Development and Function,Tissue Development	differentiation	0.00372			ID2,LMO4
Hematological System Development and Function,Hematopoiesis,Humoral Immune Response,Lymphoid Tissue Structure and Development,Tissue Morphology	quantity	0.00372			KRAS,RAP1B
Embryonic Development,Organismal Development,Tissue Development	development	0.00372			ETS2,KRAS
Cellular Development,Cellular Growth and Proliferation,Embryonic Development,Hematological System Development and Function,Hematopoiesis,Lymphoid Tissue Structure and Development,Organ Development,Organismal Development,Tissue Development	development	0.00374		0.447	ASH2L,BCHE,CHUK,DDIT3,FHL2,KRAS,POLDIP3,TNFRSF11A
Cardiovascular Disease,Cell Death and Survival,Organismal Injury and Abnormalities,Skeletal and Muscular Disorders	apoptosis	0.00375			KRAS,PRKCD,RTN4
Lipid Metabolism,Molecular Transport,Small Molecule Biochemistry	concentration	0.00375			ELOVL6,KRAS,SPTLC2
Cancer,Cell Death and Survival,Organismal Injury and Abnormalities,Tumor Morphology	apoptosis	0.00375			DDIT3,KRAS,MDM2
Embryonic Development,Tissue Morphology	remodeling	0.00375			HIF1A,KCTD10,PLPP3
Developmental Disorder,Embryonic Development,Organismal Development,Tissue Morphology	abnormal morphology	0.00375			FLRT3,GATA6,PLPP3
Cancer,Endocrine System Disorders,Neurological Disease,Organismal Injury and Abnormalities	paraganglioma formation	0.00378			HIF1A,HMGN1,TUBA1C,TUBB2A
Cancer,Organismal Injury and Abnormalities	head and neck carcinoma	0.00382			ALDH3A2,ALDH4A1,ANKRD22,ANO10,AP1G2,AP3M1,APAF1,APOBEC1,AREG,ARL4A,ASH2L,ATF4,ATP6V1D,BACH1,BCHE,BEX4,BZW1,C1orf52,CAPZA1,CCDC59,CCDC68,CHN2,CHUK,CNBP,CNOT7,COBL,CROT,CXADR,CXCL13,DDC,DNAJB9,DUSP3,EHD4,EHHADH,EIF4E,EIF5,ERGIC2,ETF1,ETS2,EXOC5,EXOSC3,FAM122A,FBXO4,FGFR1OP2,FILIP1L,FLRT3,FMO4,GALNT6,GATA6,GGACT,GGCT,GMFG,GPCPD1,GPRC5A,HIF1A,HMGN1,HNRNPDL,HSD17B11,IFRD1,KLF6,KRAS,LAMTOR3,LMO4,LRRC19…
Organismal Development	abnormal morphology	0.00393			ATF3,ATF4,Cdkn1c,CHUK,CXADR,DNAJB9,EHD4,EXOC5,FHL2,GAS2L3,GATA6,HIF1A,ID2,KCTD10,KRAS,MDM2,MPC1,PDGFA,PIGR,PRKCD,PRKCI,PTGER4,RGS2,RHEB,RTN4,SFN,SLC2A2,SRSF2,Tmsb4x (includes others),TNFRSF11A,UBE4B
Cell Cycle	senescence	0.00397		-0.446	ATF4,HIF1A,KLF6,PRKCI,SRSF2
Inflammatory Disease	inflammatory disorder	0.00402			BACH1,BZW1,CHUK,KRAS,MTX1,MZT1,PDE7A,RBBP4,VAMP3
Cell Cycle	cell cycle progression	0.00404			KRAS,MDM2,PRKCD
Lipid Metabolism,Molecular Transport,Small Molecule Biochemistry	concentration	0.00404			PITPNB,PRKCD,SPTLC2
Cardiovascular System Development and Function,Organismal Development	angiogenesis	0.00408	Increased	2.159	AREG,ATF3,Cdkn1c,DDIT3,DUSP3,FHL2,GATA6,HIF1A,KCTD10,KLF6,KRAS,MDM2,PDGFA,PLPP3,PRKCD,PTGER4,RAP1B,RGS2,RNF7,RTN4,SBDS,Tmsb4x (includes others),TRA2B,TUBA1C
Lipid Metabolism,Molecular Transport,Small Molecule Biochemistry	concentration	0.00412		0.664	APOBEC1,BCHE,IFRD1,MPC1,PDK2,PLPP3,PRKCI,PTGER4,SPTLC2,SRSF2,VAMP3
Cancer,Organismal Injury and Abnormalities,Reproductive System Disease	development	0.00414		0.294	CHUK,FBXO4,KRAS,MDM2,PDCD5,TNFRSF11A
Cancer,Cellular Development,Cellular Growth and Proliferation,Organismal Injury and Abnormalities,Tumor Morphology	proliferation	0.00419		0.575	AREG,DDIT3,FHL2,HIF1A,ID2,KRAS,NPM1,PRKCD,PRKCI,RHEB,TNFRSF11A
Connective Tissue Development and Function,Connective Tissue Disorders,Organismal Development,Organismal Injury and Abnormalities,Skeletal and Muscular Disorders,Skeletal and Muscular System Development and Function,Tissue Development	abnormal morphology	0.00424			APAF1,AREG,ATF4,Cdkn1c,CHUK,LMO4,TNFRSF11A
Neurological Disease,Organismal Injury and Abnormalities,Psychological Disorders	disorder of basal ganglia	0.00428			ATF4,BCHE,DDC,DDIT3,HMGN1,HNRNPDL,KRAS,MPC1,NPM1,PDE4DIP,PDK2,PPP1R2,PTGES3,RGS2,RTN4,STRN3,Tmsb4x (includes others),TUBA1C,TUBB2A
Connective Tissue Development and Function,Connective Tissue Disorders,Organismal Injury and Abnormalities,Skeletal and Muscular Disorders,Skeletal and Muscular System Development and Function,Tissue Development,Tissue Morphology	loss	0.00435			AREG,FHL2,HIF1A
Cell Death and Survival	apoptosis	0.00435			DDIT3,ETS2,MDM2
Cancer,Organismal Injury and Abnormalities,Reproductive System Disease	serous fallopian tube cancer	0.00435			PRKCI,TUBA1C,TUBB2A
Cancer,Organismal Injury and Abnormalities	primary squamous cell carcinoma	0.00435			KRAS,TUBA1C,TUBB2A
Cellular Development,Cellular Growth and Proliferation	colony formation	0.00444		-0.041	ATF3,CNOT7,EIF4E,GPRC5A,HIF1A,KLF6,KRAS,MDM2,PRKCD,SFN,Tmsb4x (includes others)
Cellular Assembly and Organization,Nervous System Development and Function	sorting	0.00444			MPP5,RALA
Developmental Disorder,Endocrine System Disorders,Gastrointestinal Disease,Organismal Injury and Abnormalities	hypoplasia	0.00444			ATF4,GATA6
Cellular Development,Cellular Growth and Proliferation,Hematological System Development and Function,Hematopoiesis,Lymphoid Tissue Structure and Development,Tissue Development	development	0.00444			KRAS,RALA
Developmental Disorder,Hereditary Disorder,Neurological Disease,Organismal Injury and Abnormalities	Bardet-Biedl syndrome type 1	0.00444			BBIP1,MKKS
Cellular Development,Skeletal and Muscular System Development and Function,Tissue Development	differentiation	0.00444			AREG,IFRD1
Small Molecule Biochemistry	metabolism	0.00444			CROT,SLC22A5
Digestive System Development and Function,Organ Morphology,Organismal Development	morphology	0.00448			Cdkn1c,CHUK,HIF1A,ID2,IFRD1,PDGFA,PIGR,TNFRSF11A
Cell Death and Survival	cell viability	0.00449		0.577	ATF3,HIF1A,KRAS,MDM2,PRKCD,PRKCI
Cancer,Organismal Injury and Abnormalities	invasive tumor	0.00453		0.999	ASH2L,ATF3,BACH1,BEX4,CHUK,EIF4E,FHL2,GATA6,GPRC5A,HIF1A,HMGN1,ID2,KLF6,KRAS,MBD2,MDM2,NPM1,PDCD5,PDGFA,PLPP3,PRKCI,RPS27A,RTN4,SRSF2,TNFRSF11A,TRA2B,TUBA1C,TUBB2A
Cancer,Organismal Injury and Abnormalities	facial neoplasm	0.00455			KRAS,MPC1,TUBA1C,TUBB2A
Cancer,Organismal Injury and Abnormalities,Respiratory Disease	non-small cell lung carcinoma	0.00455			MDM2,RPS27A,TUBA1C,TUBB2A
Cancer,Cellular Development,Cellular Growth and Proliferation,Organismal Injury and Abnormalities	development	0.00455		1.982	ATF3,HIF1A,KRAS,PRKCI
Carbohydrate Metabolism,Molecular Transport,Small Molecule Biochemistry	uptake	0.00456		-0.896	HIF1A,KRAS,MPC1,PDK2,PRKCD,PRKCI,SEPTIN7,SLC2A2
Hematological System Development and Function,Inflammatory Response,Tissue Morphology	quantity	0.00456		-1.761	CHUK,DDIT3,DUSP3,ID2,KRAS,PRKCD,PRKCI,TRPM4
Cancer,Organismal Injury and Abnormalities,Reproductive System Disease	endometrial serous carcinoma	0.00468			KRAS,TUBA1C,TUBB2A
Cell Cycle,Cellular Development,Connective Tissue Development and Function	replicative senescence	0.00468			FBXO4,KRAS,MDM2
Cancer,Organismal Injury and Abnormalities,Reproductive System Disease	metastatic prostate carcinoma	0.00468			KLF6,TUBA1C,TUBB2A
Cell-To-Cell Signaling and Interaction,Hematological System Development and Function,Immune Cell Trafficking,Inflammatory Response	activation	0.00468		-0.707	ATF3,CHUK,DDIT3,PDK2,PRKCD,PRKCI,PTGER4,RHEB,SPTLC2,TRPM4
Hematological System Development and Function,Humoral Immune Response,Lymphoid Tissue Structure and Development,Tissue Morphology	quantity	0.0047		0.799	CHUK,CXCL13,DDIT3,HIF1A,ID2,KRAS,MDM2,PRKCD,RAP1B,SFN,TNFRSF11A
Tissue Morphology	quantity	0.00473			ATF4,GATA6,HIF1A,ID2,KRAS,PRKCD
Cancer,Organismal Injury and Abnormalities	advanced malignant tumor	0.00473		1.097	ASH2L,ATF3,BACH1,BEX4,CHUK,EIF4E,GATA6,GPRC5A,HIF1A,HMGN1,ID2,KLF6,KRAS,MBD2,MDM2,NPM1,PDCD5,PDGFA,PLPP3,PRKCI,RNF7,RPS27A,SRSF2,TNFRSF11A,TUBA1C,TUBB2A
Cellular Development,Cellular Growth and Proliferation	proliferation	0.00475	Increased	2.412	HIF1A,KRAS,NPM1,PDGFA,PRKCI,RALA,SFN
Lipid Metabolism,Small Molecule Biochemistry	synthesis	0.00475		0.971	ALDH3A2,AREG,ATF3,ATF4,CNBP,ELOVL6,HIF1A,HSD17B11,KRAS,PDGFA,PLPP3,PRKCD,PRKCI,PTGES3,RALA,RAP1B,RGS2,SAMD8,SPTLC2,TRA2B
Cancer,Cell Death and Survival,Organismal Injury and Abnormalities,Tumor Morphology	apoptosis	0.00479		0.48	ATF3,DDIT3,FHL2,HIF1A,KRAS,MDM2,PHLDA1,PRKCD,RTN4
Cell Death and Survival	cell death	0.00484		-0.854	APAF1,ATF3,CHUK,EIF4E,ETS2,HIF1A,MDM2,SBDS
Cancer,Organismal Injury and Abnormalities	extracranial solid tumor	0.00484		0.218	ATF3,BEX4,EIF4E,GATA6,HIF1A,ID2,KLF6,KRAS,MDM2,PDGFA,PLPP3,PRKCI,RPS27A,TNFRSF11A,TUBA1C,TUBB2A
Cancer,Hematological Disease,Immunological Disease,Organismal Injury and Abnormalities	pediatric leukemia	0.00486			DDC,KRAS,SRSF2,TUBA1C,TUBB2A
Cell Death and Survival,Embryonic Development	cell death	0.00497		1.687	APAF1,ATF3,ATF4,Cdkn1c,DDIT3,HIF1A,KRAS,MDM2,PRKCD,RHEB,RTN4
Cell Death and Survival	cell death	0.00497		0.849	DDIT3,KRAS,PRKCD,PRKCI
Cell Death and Survival,Cellular Function and Maintenance	colony survival	0.00497		-0.132	ATF3,ATF4,HIF1A,MDM2
Cancer,Cellular Development,Cellular Growth and Proliferation,Organismal Injury and Abnormalities,Tumor Morphology	proliferation	0.00499		0.994	AREG,ATF3,DDIT3,FHL2,HIF1A,ID2,KRAS,MDM2,NPM1,PRKCD,PRKCI,RHEB,TNFRSF11A
Gastrointestinal Disease,Hepatic System Disease,Metabolic Disease,Organismal Injury and Abnormalities	microvesicular hepatic steatosis	0.00502			PDK2,PTGER4,SLC22A5
Embryonic Development,Organ Development,Organismal Development,Skeletal and Muscular System Development and Function,Tissue Development	formation	0.00502			GATA6,PTGER4,Tmsb4x (includes others)
Cellular Response to Therapeutics	radiosensitivity	0.00502			EIF4E,MDM2,NPM1
Cell Death and Survival	cell viability	0.00504		1.63	AREG,ATF3,ATP5MD,BACH1,EIF4E,GMFG,HIF1A,ID2,KLF6,KRAS,LAMTOR3,LYZ,MDM2,NDUFAF4,PRKCD,PRKCI,RBBP4,RHEB,RPL35A,SFN,SLC2A2,SRSF2,SUMO1
Cancer,Organismal Injury and Abnormalities	development	0.00515		-0.618	APOBEC1,CCDC68,FBXO4,GALNT6,HMGN1,KRAS,LRRC19,MDM2,PHLDA1,PRKCD,PRKCI,RNF7,SBDS,SLC22A5,STRN3,TUBB2A
Energy Production,Lipid Metabolism,Small Molecule Biochemistry	oxidation	0.00518		-1.091	ALDH3A2,CROT,EHHADH,HIF1A,KRAS,PDK2,SLC22A5
Cell Cycle	G2 phase	0.00518			GATA6,LMO4,MDM2,PRKCD,RALA,SFN,SRSF2
Cancer,Dermatological Diseases and Conditions,Developmental Disorder,Hereditary Disorder,Neurological Disease,Organismal Injury and Abnormalities	tuberous sclerosis complex	0.00522			DDIT3,RTN4
Cellular Development,Connective Tissue Development and Function,Skeletal and Muscular System Development and Function,Tissue Development	maturation	0.00522			FHL2,TNFRSF11A
Cancer,Hematological Disease,Organismal Injury and Abnormalities	ZMYM2-FGFR1 induced stem cell leukemia lymphoma syndrome	0.00522			DTX3L,ID2
Carbohydrate Metabolism,Small Molecule Biochemistry	hydrolysis	0.00522			GPCPD1,PITPNB
Tissue Development	growth	0.00523		1.44	ALDH3A2,AREG,ATF3,CHUK,EIF4E,FHL2,GATA6,HIF1A,HMGN1,ID2,KRAS,NPM1,PRKCD,PRKCI,RNF7,RTN4,SFN,TNFRSF11A
Cellular Movement	migration	0.00525		-0.426	ASH2L,ATF3,GPRC5A,NPM1,PRKCD,PRKCI
Cell Cycle	interphase	0.0053			Cdkn1c,DDIT3,GATA6,KLF6,KRAS,LMO4,MDM2,PDE4DIP,PRKCD,PTGES3,RALA,SFN,SRSF2
Cellular Development,Cellular Growth and Proliferation	cell proliferation	0.00532		1.633	ATF4,ATP5MD,EIF4E,EIF5,PDE4DIP,RNF7,SUMO1,TUBB2A
Hematological Disease,Immunological Disease	non-cyclic neutropenia	0.00537			SBDS,TUBA1C,TUBB2A
Cancer,Organismal Injury and Abnormalities,Respiratory Disease	lung metastasis	0.00537			HIF1A,KRAS,MDM2
Cancer,Gastrointestinal Disease,Hepatic System Disease,Organismal Injury and Abnormalities	extrahepatic cholangiocarcinoma	0.00537			KRAS,TUBA1C,TUBB2A
Cancer,Hematological Disease,Organismal Injury and Abnormalities	myeloid neoplasm	0.00538			ALDH4A1,ANKRD22,AP1G2,APAF1,ASH2L,ATF4,CCNL1,CHUK,DTX3L,EHHADH,ETF1,EXOC5,FBXO4,ID2,KRAS,LRRC19,LYZ,MDM2,NPM1,PDE4DIP,PDE7A,PIGR,RALA,RBBP4,RPS27A,SAMD8,SBDS,SLC22A5,SRSF2,STRN3,TRA2B,TUBA1C,TUBB2A,ZCRB1
Cellular Development,Cellular Growth and Proliferation	proliferation	0.00546		1.985	APAF1,AREG,EIF4E,GPRC5A,HIF1A,KRAS,MDM2,PRKCD,PRKCI,TUBB2A
Post-Translational Modification	ubiquitination	0.00549		1.067	DTX3L,FBXO4,HIF1A,MDM2,MED7,NPM1,PCNP,PSMC6,RNF152,RPS27A,UBE2B,UBE4B
Cell Death and Survival,Neurological Disease,Organismal Injury and Abnormalities	apoptosis	0.00552		0.776	ATF3,ATF4,DDIT3,KLF6,NAIP
Cell-To-Cell Signaling and Interaction,Hematological System Development and Function,Immune Cell Trafficking,Inflammatory Response	activation	0.00552			CHUK,PRKCD,PRKCI,PTGER4,SPTLC2
Developmental Disorder	growth failure	0.00558	Decreased	-3.569	ATF4,Cdkn1c,FLRT3,GATA6,HIF1A,ID2,KCTD10,KRAS,ORC4,PDGFA,PLPP3,PRKCI,PTGES3,RHEB
Cardiovascular System Development and Function,Cell Morphology,Embryonic Development,Organ Development,Organ Morphology,Organismal Development,Skeletal and Muscular System Development and Function,Tissue Development,Tissue Morphology	size	0.00566			GATA6,HIF1A,RGS2,RHEB
Connective Tissue Disorders,Immunological Disease,Inflammatory Disease,Inflammatory Response,Organismal Injury and Abnormalities,Skeletal and Muscular Disorders	systemic juvenile idiopathic arthritis	0.00566			CCDC59,EHD4,MBD2,ZCRB1
Cell Cycle	G2/M phase	0.0057			GATA6,LMO4,PRKCD,SFN,SRSF2
Cancer,Organismal Injury and Abnormalities	TP53 mutation positive cancer	0.00573			MDM2,TUBA1C,TUBB2A
Carbohydrate Metabolism,Drug Metabolism,Small Molecule Biochemistry	synthesis	0.00573			KRAS,PTGER4,SFN
Cell Cycle,Connective Tissue Development and Function	S phase	0.00573			ID2,KRAS,MDM2
Gene Expression	transcription	0.00581		0.659	ASH2L,ATF3,ATF4,BACH1,Cdkn1c,CHUK,CNBP,CNOT7,DDIT3,DTX3L,ETS2,FHL2,GATA6,GLO1,HIF1A,HMGN1,ID2,IFRD1,KLF6,KRAS,LMO4,MBD2,MDM2,MED7,NPM1,PDGFA,PRKCD,PRKCI,PTGER4,PTGES3,RALA,RPS27A,STRN3,SUMO1,Tmsb4x (includes others),UBA3
Cell Morphology,Cellular Function and Maintenance	autophagy	0.00585		0.989	APAF1,ATF4,CHUK,DDIT3,HIF1A,KRAS,MDM2,PAFAH1B2,PDK2,PRKCD,RNF152,RNF7
Cancer,Organismal Injury and Abnormalities	transformation	0.00588		1.148	ID2,KRAS,MDM2,NPM1,PRKCD
Cancer,Organismal Injury and Abnormalities,Tissue Morphology,Tumor Morphology	size	0.00589			AREG,ETS2,KLF6,KRAS,PRKCD,PRKCI,RNF7
Cancer,Dermatological Diseases and Conditions,Organismal Injury and Abnormalities	development	0.0059			KRAS,PRKCI,RHEB,RNF7
Cell Morphology	enlargement	0.00595			ATF3,FHL2,GAS2L3,GATA6,HIF1A,MDM2,PRKCD,PRKCI,RGS2,SRSF2,TRPM4
Carbohydrate Metabolism	uptake	0.00605		0.213	HIF1A,KRAS,MPC1,PDK2,PRKCD,PRKCI,RALA,SEPTIN7,SLC2A2
Cell Cycle	G1/S phase transition	0.00605		-0.537	ATF3,DDIT3,EIF4E,HIF1A,ID2,KRAS,MDM2,ORC4
Cancer,Organismal Injury and Abnormalities,Reproductive System Disease	estrogen receptor positive invasive non-inflammatory breast cancer	0.00606			TUBA1C,TUBB2A
Cancer,Organismal Injury and Abnormalities,Reproductive System Disease	teratocarcinoma	0.00606			TUBA1C,TUBB2A
Cancer,Hematological Disease,Immunological Disease,Organismal Injury and Abnormalities	lymphosarcoma	0.00606			TUBA1C,TUBB2A
Cancer,Connective Tissue Disorders,Organismal Injury and Abnormalities	metastatic liposarcoma	0.00606			TUBA1C,TUBB2A
Cancer,Endocrine System Disorders,Neurological Disease,Organismal Injury and Abnormalities	pheochromocytoma	0.00606			TUBA1C,TUBB2A
Cancer,Organismal Injury and Abnormalities,Reproductive System Disease	estrogen receptor positive HER2 negative invasive non-inflammatory breast carcinoma	0.00606			TUBA1C,TUBB2A
Cellular Movement	translocation	0.00606			PIGR,TRPM4
Cancer,Hematological Disease,Immunological Disease,Organismal Injury and Abnormalities	interdigitating dendritic cell sarcoma	0.00606			TUBA1C,TUBB2A
Cancer,Organismal Injury and Abnormalities,Reproductive System Disease	estrogen receptor positive HER2 negative invasive breast carcinoma	0.00606			TUBA1C,TUBB2A
Cell Cycle	S phase	0.00606			Cdkn1c,ID2
Cancer,Cell-To-Cell Signaling and Interaction,Organismal Injury and Abnormalities,Tumor Morphology	sensitization	0.00606			GML,MDM2
Cancer,Organismal Injury and Abnormalities,Reproductive System Disease	HER2 negative hormone receptor negative breast carcinoma	0.00606			TUBA1C,TUBB2A
Cardiovascular Disease,Cardiovascular System Development and Function,Organismal Injury and Abnormalities,Tissue Morphology	regression	0.00606			HIF1A,PTGER4
Cellular Development,Tissue Development	differentiation	0.00606			GATA6,ID2
Cancer,Endocrine System Disorders,Neurological Disease,Organismal Injury and Abnormalities	malignant pheochromocytoma	0.00606			TUBA1C,TUBB2A
Cellular Movement,Hematological System Development and Function,Immune Cell Trafficking	cellular infiltration	0.00606			HIF1A,PRKCD
Cancer,Organismal Injury and Abnormalities,Respiratory Disease	non-small cell lung cancer	0.00612			KRAS,TUBA1C,TUBB2A
Cancer,Organismal Injury and Abnormalities,Reproductive System Disease	luminal breast cancer	0.00612			KRAS,TUBA1C,TUBB2A
Cell Cycle	interphase	0.00612			ID2,KRAS,PRKCD
Organ Morphology	abnormal morphology	0.00615			ATF3,ATF4,Cdkn1c,DNAJB9,EHD4,GATA6,KRAS,PRKCD,SLC2A2
Protein Degradation,Protein Synthesis	catabolism	0.00617			APAF1,DTX3L,FBXO4,KCTD10,KRAS,MDM2,NPM1,PLPP3,PTGES3,RTN4,SERPINB1,STX12,SUMO1,UBA3,UBE2B,UBE4B
Small Molecule Biochemistry	biosynthesis	0.00626			KRAS,PRKCD,PTGER4,SAMD8,SFN,SPTLC2
Infectious Diseases	infection	0.00637	Increased	3.809	AP1G2,CNOT7,ETF1,ETS2,EXOSC3,GML,HNRNPDL,KLF6,MDM2,MED19,MED7,NOP56,PDE7A,PTGES3,RAP1B,RBM17,RBM7,RGS2,RSL1D1,SELENOK,SRSF2,TUBA1C,TUBB2A,UBE2B
Cardiovascular Disease,Cardiovascular System Development and Function,Organ Morphology,Organismal Development,Organismal Injury and Abnormalities	enlargement	0.00638			ATF3,FHL2,GAS2L3,GATA6,HIF1A,MDM2,MPC1,PDGFA,PRKCD,PTGER4,RGS2,RHEB,RTN4,SRSF2,UBE4B
Cell-To-Cell Signaling and Interaction,Cellular Compromise,Cellular Function and Maintenance	endoplasmic reticulum stress response	0.0064			ATF4,DDIT3,DNAJB9,UBE4B
Cell Death and Survival	cell death	0.0065		-0.928	APAF1,ATF3,CHUK,DDIT3,EIF4E,ETS2,HIF1A,ID2,KRAS,LYZ,MDM2,PDCD5,PRKCD,PTGER4,SBDS,SFN,TNFRSF11A
Neurological Disease	olfaction disorder	0.00651			FLRT3,ID2,MKKS
Cardiovascular Disease,Cardiovascular System Development and Function,Organismal Injury and Abnormalities,Tissue Morphology	abnormal morphology	0.00651			CXADR,HIF1A,KCTD10
Cancer,Dermatological Diseases and Conditions,Organismal Injury and Abnormalities	skin tumor	0.00651			PTGER4,TUBA1C,TUBB2A
Lipid Metabolism,Molecular Transport,Small Molecule Biochemistry	concentration	0.00652		0.426	APOBEC1,BCHE,IFRD1,MPC1,PDK2,PRKCI,PTGER4,SPTLC2,SRSF2,VAMP3
Neurological Disease,Organismal Injury and Abnormalities	progressive encephalopathy	0.00662			APOBEC1,ATF3,ATF4,BCHE,CXADR,DDC,DDIT3,ETS2,HIF1A,HNRNPDL,KRAS,MPC1,NAIP,PRKCD,PTGER4,PTGES3,RTN4,SLC2A2,SPTLC2,STRN3,TUBA1C,TUBB2A
Lipid Metabolism,Molecular Transport,Small Molecule Biochemistry	concentration	0.00666			GPRC5A,KRAS,PTGER4,PTGES3
Amino Acid Metabolism,Small Molecule Biochemistry	metabolism	0.00667			ALDH4A1,ATF4,DDC,MTHFS,SLC22A5,SPTLC2,THNSL2
Cardiovascular Disease,Cardiovascular System Development and Function,Organismal Injury and Abnormalities,Tissue Morphology	abnormal morphology	0.00684			CXADR,HIF1A,KCTD10,PTGER4,Tmsb4x (includes others)
Molecular Transport	nuclear export	0.00684			EIF4E,NPM1,POLDIP3,SRSF2,SRSF7
Cancer,Organismal Injury and Abnormalities,Renal and Urological Disease	neoplasia	0.00686		-1	ATF3,CHUK,DNAJB9,EHHADH,ETS2,EXOC5,FBXO4,FGFR1OP2,GALNT6,HIF1A,ID2,KLF6,KRAS,LYZ,MDM2,MPC1,PDE4DIP,PHLDA1,PPP1R2,PRKCD,RALA,RHEB,SRSF2,STRN3,TNRC18,TUBA1C,TUBB2A,UBE2F
Cell Death and Survival	cell death	0.00689		0.468	ATF3,DDIT3,KRAS,PDK2,PRKCD,SFN
Carbohydrate Metabolism	utilization	0.00692			BACH1,HIF1A,SLC2A2
Cellular Development,Cellular Growth and Proliferation	proliferation	0.00693		1	DDIT3,MDM2,MED19,RAB30
Cellular Movement,Connective Tissue Development and Function	cell movement	0.00694		0.631	FBXO4,FHL2,HIF1A,PRKCD,RTN4,TMEM30A,Tmsb4x (includes others)
Cellular Development,Cellular Growth and Proliferation	cell proliferation	0.00695	Increased	2.322	BACH1,CHN2,ETS2,GALNT6,HIF1A,ID2,KRAS,LMO4,MBD2,MDM2,MEMO1,NDUFAF4,PRKCD,SFN
Cancer,Neurological Disease,Organismal Injury and Abnormalities	anaplastic mixed glioma	0.00695			TUBA1C,TUBB2A
Cancer,Developmental Disorder,Endocrine System Disorders,Organismal Injury and Abnormalities,Reproductive System Disease	gynandroblastoma	0.00695			TUBA1C,TUBB2A
Cancer,Organismal Injury and Abnormalities,Reproductive System Disease	endometrial mixed carcinoma	0.00695			TUBA1C,TUBB2A
Cellular Assembly and Organization,Cellular Function and Maintenance,Organismal Development	secretion	0.00695			RAP1B,VAMP3
Cancer,Developmental Disorder,Endocrine System Disorders,Organismal Injury and Abnormalities,Reproductive System Disease	ovarian sex cord tumor with annular tubules	0.00695			TUBA1C,TUBB2A
Cancer,Gastrointestinal Disease,Organismal Injury and Abnormalities	squamous cell carcinoma of middle third of esophagus	0.00695			TUBA1C,TUBB2A
Cardiovascular Disease,Cardiovascular System Development and Function,Organismal Injury and Abnormalities,Tissue Morphology	abnormal morphology	0.00695			CXADR,HIF1A
Cancer,Organismal Injury and Abnormalities,Respiratory Disease,Tumor Morphology	squamous cell lung cancer	0.00695			TUBA1C,TUBB2A
Cancer,Neurological Disease,Organismal Injury and Abnormalities	anaplastic oligodendroglioma	0.00695			TUBA1C,TUBB2A
Cancer,Endocrine System Disorders,Organismal Injury and Abnormalities,Reproductive System Disease	HER2 negative invasive breast adenocarcinoma	0.00695			TUBA1C,TUBB2A
Cancer,Organismal Injury and Abnormalities,Reproductive System Disease	metastatic breast cancer	0.00695			TUBA1C,TUBB2A
Cancer,Organismal Injury and Abnormalities,Reproductive System Disease	axillary node negative breast carcinoma	0.00695			TUBA1C,TUBB2A
Cancer,Endocrine System Disorders,Organismal Injury and Abnormalities,Reproductive System Disease	HER2 negative hormone receptor positive invasive breast carcinoma	0.00695			TUBA1C,TUBB2A
Cancer,Endocrine System Disorders,Organismal Injury and Abnormalities,Reproductive System Disease	HER2 negative hormone receptor positive breast adenocarcinoma	0.00695			TUBA1C,TUBB2A
Cell-To-Cell Signaling and Interaction	adhesion	0.00695			LYZ,PIGR
Cancer,Gastrointestinal Disease,Organismal Injury and Abnormalities	Siewert type II gastroesophageal junction squamous cell carcinoma	0.00695			TUBA1C,TUBB2A
Cancer,Organismal Injury and Abnormalities,Respiratory Disease	CD274 negative non-small cell lung cancer	0.00695			TUBA1C,TUBB2A
Cancer,Gastrointestinal Disease,Organismal Injury and Abnormalities	Siewert type I gastroesophageal junction squamous cell carcinoma	0.00695			TUBA1C,TUBB2A
Cancer,Endocrine System Disorders,Organismal Injury and Abnormalities,Reproductive System Disease	stage 1C clear cell ovarian adenocarcinoma	0.00695			TUBA1C,TUBB2A
Cancer,Developmental Disorder,Endocrine System Disorders,Organismal Injury and Abnormalities,Reproductive System Disease	sex cord tumor with annular tubules	0.00695			TUBA1C,TUBB2A
Cancer,Organismal Injury and Abnormalities,Reproductive System Disease	corpus uteri carcinoma	0.00695			TUBA1C,TUBB2A
Cancer,Endocrine System Disorders,Organismal Injury and Abnormalities,Reproductive System Disease	clear-cell ovarian carcinoma	0.00695			TUBA1C,TUBB2A
Cancer,Organismal Injury and Abnormalities,Reproductive System Disease	high grade serous fallopian tube carcinoma	0.00695			TUBA1C,TUBB2A
Cancer,Organismal Injury and Abnormalities,Respiratory Disease,Tumor Morphology	EGFR mutation negative ALK rearrangement negative ROS1 rearrangement negative BRAF mutation negative non-small cell lung cancer	0.00695			TUBA1C,TUBB2A
Cancer,Organismal Injury and Abnormalities,Reproductive System Disease	high grade serous fallopian tube carcinoma	0.00695			TUBA1C,TUBB2A
Lipid Metabolism,Molecular Transport,Small Molecule Biochemistry	concentration	0.00695			ELOVL6,KRAS
Cancer,Developmental Disorder,Endocrine System Disorders,Organismal Injury and Abnormalities,Reproductive System Disease	ovarian Sertoli-Leydig cell neoplasm	0.00695			TUBA1C,TUBB2A
Cancer,Organismal Injury and Abnormalities,Respiratory Disease,Tumor Morphology	locally advanced nonsquamous non-small cell lung cancer	0.00695			TUBA1C,TUBB2A
Cancer,Organismal Injury and Abnormalities,Reproductive System Disease	fallopian tube clear cell adenocarcinoma	0.00695			TUBA1C,TUBB2A
Cancer,Organismal Injury and Abnormalities,Respiratory Disease	squamous cell lung cancer	0.00695			TUBA1C,TUBB2A
Cancer,Organismal Injury and Abnormalities,Reproductive System Disease	luminal B invasive ductal breast carcinoma	0.00695			TUBA1C,TUBB2A
Cancer,Organismal Injury and Abnormalities,Reproductive System Disease,Tumor Morphology	HER2 positive metastatic breast cancer	0.00695			TUBA1C,TUBB2A
Cancer,Endocrine System Disorders,Organismal Injury and Abnormalities,Reproductive System Disease	ovarian germ cell tumor	0.00695			TUBA1C,TUBB2A
Cancer,Organismal Injury and Abnormalities,Reproductive System Disease	HER2 negative invasive breast adenocarcinoma	0.00695			TUBA1C,TUBB2A
Cancer,Gastrointestinal Disease,Organismal Injury and Abnormalities	esophageal squamous cell carcinoma	0.00695			TUBA1C,TUBB2A
Cancer,Organismal Injury and Abnormalities,Reproductive System Disease	cervical cancer	0.00695			TUBA1C,TUBB2A
Cardiovascular Disease,Cardiovascular System Development and Function	abnormal morphology	0.00695			HIF1A,PLPP3
Cancer,Immunological Disease,Organismal Injury and Abnormalities,Reproductive System Disease	lymph node positive invasive ductal breast carcinoma	0.00695			TUBA1C,TUBB2A
Gene Expression	replication	0.00695			NPM1,ZCRB1
Cancer,Organismal Injury and Abnormalities,Reproductive System Disease	HER2 negative hormone receptor positive breast adenocarcinoma	0.00695			TUBA1C,TUBB2A
Cancer,Neurological Disease,Organismal Injury and Abnormalities	low-grade glioma	0.00695			TUBA1C,TUBB2A
Cancer,Organismal Injury and Abnormalities,Reproductive System Disease	germ cell tumor	0.00695			TUBA1C,TUBB2A
Cancer,Organismal Injury and Abnormalities,Reproductive System Disease	fallopian tube clear cell adenocarcinoma	0.00695			TUBA1C,TUBB2A
Endocrine System Disorders,Gastrointestinal Disease,Inflammatory Disease,Inflammatory Response,Organismal Injury and Abnormalities,Psychological Disorders	alcoholic pancreatitis	0.00695			KRAS,PDE7A
Cancer,Organismal Injury and Abnormalities,Reproductive System Disease	poorly differentiated fallopian tube carcinoma	0.00695			TUBA1C,TUBB2A
Ophthalmic Disease,Organismal Injury and Abnormalities	rhegmatogenous retinal detachment	0.00695			TUBA1C,TUBB2A
Cancer,Organismal Injury and Abnormalities,Reproductive System Disease	fallopian tube clear cell adenocarcinoma	0.00695			TUBA1C,TUBB2A
Cancer,Endocrine System Disorders,Organismal Injury and Abnormalities,Reproductive System Disease	poorly differentiated ovarian carcinoma	0.00695			TUBA1C,TUBB2A
Cancer,Organismal Injury and Abnormalities,Reproductive System Disease	advanced endometrial cancer	0.00695			TUBA1C,TUBB2A
Cancer,Organismal Injury and Abnormalities,Reproductive System Disease	endometrial serous carcinoma	0.00695			TUBA1C,TUBB2A
Cancer,Organismal Injury and Abnormalities,Reproductive System Disease	postmenopausal breast cancer	0.00695			TUBA1C,TUBB2A
Cancer,Organismal Injury and Abnormalities,Reproductive System Disease	poorly differentiated fallopian tube carcinoma	0.00695			TUBA1C,TUBB2A
Cancer,Developmental Disorder,Endocrine System Disorders,Organismal Injury and Abnormalities,Reproductive System Disease	advanced ovarian granulosa cell tumor	0.00695			TUBA1C,TUBB2A
Cancer,Organismal Injury and Abnormalities,Reproductive System Disease	endometrioid endometrial adenocarcinoma	0.00695			TUBA1C,TUBB2A
Cancer,Organismal Injury and Abnormalities,Reproductive System Disease	anthracycline-resistant taxane-naive metastatic breast cancer	0.00695			TUBA1C,TUBB2A
Cancer,Endocrine System Disorders,Organismal Injury and Abnormalities,Reproductive System Disease	clear-cell ovarian carcinoma	0.00695			TUBA1C,TUBB2A
Cancer,Organismal Injury and Abnormalities,Reproductive System Disease	endometrial adenocarcinoma	0.00695			TUBA1C,TUBB2A
Cancer,Organismal Injury and Abnormalities,Reproductive System Disease,Tumor Morphology	HER2 positive metastatic breast cancer	0.00695			TUBA1C,TUBB2A
Cancer,Organismal Injury and Abnormalities,Reproductive System Disease	poorly differentiated endometrial carcinoma	0.00695			TUBA1C,TUBB2A
Cancer,Developmental Disorder,Endocrine System Disorders,Organismal Injury and Abnormalities,Reproductive System Disease	unclassified ovarian sex cord stromal tumor	0.00695			TUBA1C,TUBB2A
Cellular Development,Hair and Skin Development and Function	differentiation	0.00695			ID2,RALA
Cancer,Organismal Injury and Abnormalities,Tumor Morphology	progression	0.00695			ATF3,KRAS
Developmental Disorder,Hematological System Development and Function,Immunological Disease,Lymphoid Tissue Structure and Development,Organ Morphology,Organismal Injury and Abnormalities,Tissue Morphology	agenesis	0.00695			ID2,TNFRSF11A
Cellular Assembly and Organization,Cellular Function and Maintenance	organization	0.00697		-0.323	AREG,ATF3,ATP6V1D,BBIP1,CHUK,EIF4E,FLRT3,GAS2L3,ID2,IFRD1,KRAS,MKKS,MPP5,PARD6B,PDE4DIP,PDGFA,PRKCD,PRKCI,RAB21,RALA,RAP1B,RBBP4,RTN4,SEPTIN7,SUMO1,UBE4B,VAMP3
Organismal Injury and Abnormalities,Renal and Urological Disease	chronic kidney disease	0.00699			CHUK,MBD2,NPM1,PDE7A,PTGER4,TRA2B,TUBA1C,TUBB2A
Cellular Movement	homing	0.00699		0.567	CHUK,CXADR,CXCL13,DUSP3,PDGFA,PIGR,PRKCD,RALA,RAP1B,RTN4,SBDS,SELENOK,SERPINB1,SUMO1,TRPM4
Carbohydrate Metabolism,Molecular Transport,Small Molecule Biochemistry	uptake	0.00704		1.458	HIF1A,PRKCD,PRKCI,RALA,SLC2A2
